# Supplementary material for: On-Demand Indexing for Referential Compression of DNA Sequences
Source: PLoS One. 2015 Jul 6;10(7):e0132460. doi: 10.1371/journal.pone.0132460 (PMC4493149; doi:10.1371/journal.pone.0132460)
Supplement: S1 Table — (ODS) [file pone.0132460.s002.ods]

## Sheet: Sheet1
	Cmp time		Dcmp time		Index Time		Indexes		Original	Compression	Compression	Cmp mem		Dcmp mem
Chromosome	JDNA	FRESCO	JDNA	FRESCO	JDNA(s)	FRESCO(s)	(k)	\%	Size(MB)	JDNA(kB)	FRESCO(kB)	JDNA	FRESCO	JDNA	FRESCO
1	3.6	0.96	1.52	2.2	0.02	63.63	28.16	1.1	238	288	253	1874	2156	28.16	719
2	4.54	0.9	1.56	2.19	0.02	66.32	24.62	1	232	300	263	1841	2145	28.72	703
3	4.08	0.64	1.36	1.96	0.02	52.74	25.38	1.3	189	252	222	1600	1785	28.15	572
4	3.91	0.68	1.34	1.91	0.04	51.05	54.7	2.9	182	276	242	1564	1736	28.34	553
5	3.51	0.58	1.3	1.89	0.03	48.12	31.01	1.7	173	219	192	1509	1659	28.32	523
6	3.36	0.59	1.27	1.85	0.08	45.27	145.73	8.5	163	226	197	1460	1578	28.18	495
7	3.24	0.5	1.24	1.73	0.02	41.82	25.65	1.6	152	202	178	1392	1469	28.16	460
8	2.66	0.38	1.2	1.68	0.02	38.65	20.15	1.4	140	188	164	1324	1352	29.01	424
9	2.29	0.29	1.2	1.65	0.01	33.02	11.5	0.8	135	148	131	1296	1235	28.03	408
10	2.3	0.4	1.16	1.6	0.01	35.37	11.37	0.8	129	180	157	1266	1235	28.12	393
11	2.19	0.4	1.18	1.6	0.03	35.44	37.59	2.8	129	192	168	1264	1232	28.15	391
12	2.44	0.43	1.14	1.5	0.02	34.58	24.44	1.8	128	174	152	1491	1218	28.05	388
13	1.96	0.23	1.87	1.41	0.01	26.31	9.4	0.8	110	148	130	1363	1024	28	334
14	2.08	0.21	1.79	1.32	0.02	24.34	14.93	1.4	102	118	104	1309	966	27.77	311
15	1.55	0.19	1.84	1.31	0.01	22.81	7.6	0.7	98	108	95	1276	922	27.77	297
16	1.72	0.17	0.95	1.18	0.03	21.56	23.07	2.6	86	106	92	1193	833	28.33	262
17	1.13	0.23	1.33	1.13	0.01	21.03	12.55	1.5	77	94	82	975	766	27.68	236
18	1.05	0.13	1.02	1.1	0.01	20.85	4.57	0.6	74	106	93	959	745	27.83	227
19	0.74	0.17	0.88	0.93	0.02	14.84	20.35	3.4	56	73	65	858	561	28.04	172
20	0.87	0.09	0.86	0.97	0.02	16.21	18.16	2.9	60	74	65	878	588	27.75	183
21	0.7	0.06	1.37	0.85	0.02	10.7	23.14	4.8	46	55	49	799	445	26.3	140
22	0.66	0.07	1.52	0.86	0.02	10.74	18.17	3.5	49	47	41	815	463	24.28	149
X	2.06	0.26	1.22	1.69	0.02	43.81	23.14	1.5	148	82	73	1370	1431	26.49	447
