# Supplementary material for: On-Demand Indexing for Referential Compression of DNA Sequences
Source: PLoS One. 2015 Jul 6;10(7):e0132460. doi: 10.1371/journal.pone.0132460 (PMC4493149; doi:10.1371/journal.pone.0132460)
Supplement: S2 Table — (ODS) [file pone.0132460.s003.ods]

## Sheet: Sheet1
genome	chr	origSize	cmpSize	ratio	fullTime	cmpMem	dcmpTime	dcmpMem	indexTIme	cmpTime		chr	origSize	cmpSize	ratio	fullTime	cmpMem	dcmpTime	dcmpMem	indexTime	cmpTime
HG00173	1	249236065	254341	979	69296	2209716	2246	735992	64.2818	1.01466		1	249229480.6	259187.2	962.8	67763.29	2208069.76	2198.45	736617.88	63.629563	0.96174115
HG00339	1	249231536	253938	981	77572	2207568	2167	735972	72.8837	1.03969		2	243182353.7	269441.4	903.5	70328.48	2195992.44	2191.93	719989.04	66.318695	0.89939759
HG00475	1	249232961	276110	902	68627	2210068	2221	738204	64.2374	0.963034		3	197991942.8	227305.5	873.7	55930.19	1828131.48	1964.54	585867.64	52.739632	0.64223435
HG00619	1	249208260	283428	879	68122	2210172	2193	738236	63.2919	1.14941		4	191109600.2	247806.8	773.3	54432.59	1777672.84	1909.43	566120.88	51.047579	0.68426855
HG01390	1	249230682	243065	1025	69068	2209452	2192	735856	64.3063	1.04003		5	180893087.9	197035.5	919.9	51348.84	1699003.64	1886.94	535309.36	48.123461	0.57694848
NA12546	1	249233889	259329	961	68509	2209680	2181	738072	63.7524	1.03215		6	171092962.8	201795.6	851.5	48365.77	1616196.16	1846.67	506681.76	45.270178	0.59021808
NA19449	1	249242505	256971	969	67940	2207548	2259	735988	63.3175	0.925798		7	159123181.1	181873.7	877.9	44722.87	1504726.8	1732.99	471412.32	41.82226	0.49707006
NA19788	1	249230483	256754	970	65675	2209732	2180	735988	63.0386	0.915287		8	146350417.5	167934.4	873.2	41336.11	1384848.36	1677.91	433887.12	38.651797	0.38482557
NA20339	1	249225919	254673	978	65832	2207364	2112	735932	63.0175	0.881883		9	141205767.2	134121.3	1054.7	35519.26	1264290.56	1650.96	418214.04	33.015941	0.28655111
NA20810	1	249222506	253263	984	65133	2207480	2249	735944	62.4729	0.951446		10	135527202.6	161081.5	843.2	37939.23	1264283.2	1600.2	402122.16	35.372167	0.39781644
HG00173	1	249236065	254341	979	66818	2207512	2215	735988	62.2992	0.958717		11	134996894.1	171746.3	788.1	37993.09	1261480.2	1599.78	400656.56	35.440813	0.39507388
HG00339	1	249231536	253938	981	69264	2207556	2194	735968	64.5878	1.0586		12	133838915.7	155931.2	861.3	37035.07	1246846.2	1500.4	397119.28	34.582072	0.42676613
HG00475	1	249232961	276110	902	67409	2210068	2151	738204	63.0572	0.946278		13	115163458.5	132859.8	870.7	28357.95	1048698.8	1410.55	342032	26.308934	0.23089775
HG00619	1	249208260	283428	879	69479	2210172	2133	738232	64.736	1.09072		14	107345597.1	106269.2	1011.3	26335.55	989454.72	1324.18	318082.56	24.34288	0.21097707
HG01390	1	249230682	243065	1025	68146	2207324	2206	735856	63.4121	1.0568		15	102525474.4	96978.7	1058.5	24710.04	944294.16	1310.01	303881.32	22.807313	0.19358165
NA12546	1	249233889	259329	961	67735	2207420	2196	738072	63.1389	0.951395		16	90347045.7	94122.5	961.5	23330.58	852647.52	1180.38	268192.48	21.559924	0.17055592
NA19449	1	249242505	256971	969	67425	2207572	2144	735988	63.0023	0.809227		17	81185535.9	84118.4	965.8	22785.43	784572.24	1125.61	241264.08	21.025143	0.23041738
NA19788	1	249230483	256754	970	68089	2207612	2190	735988	65.1757	1.03025		18	78075081.1	95571.4	819.4	22479.57	762865.08	1095.01	232234.6	20.854505	0.13342764
NA20339	1	249225919	254673	978	64732	2207496	2190	735928	62.1578	0.838192		19	59124081	66232.9	897.1	16278.67	574796.88	933.05	176428.4	14.836102	0.16724095
NA20810	1	249222506	253263	984	65837	2207552	2122	735948	63.084	0.877404		20	63009964.3	66526.5	950.3	17656.84	602070.44	969.15	187513.12	16.20926	0.0854791
HG00173	1	249236065	254341	979	67599	2209716	2116	735988	62.9814	1.02477		21	48129092.9	49757.7	968	11975.4	455356.92	848.58	143628.2	10.702399	0.06209936
HG00339	1	249231536	253938	981	67391	2207580	2139	735968	62.8983	0.961078		22	51288490.4	41880.9	1234.2	12062.02	473889.88	864.25	152743.72	10.742283	0.06811426
HG00475	1	249232961	276110	902	67707	2207608	2220	738204	63.1585	1.11032		23	155257942.1	74594.6	11659	46427.37	1464893.08	1687.58	457895.32	43.808515	0.26058903
HG00619	1	249208260	283428	879	69544	2207676	2273	738232	64.8332	1.049
HG01390	1	249230682	243065	1025	67581	2207324	2118	735852	63.1064	0.836195
NA12546	1	249233889	259329	961	67602	2207492	2186	738072	62.9095	1.01564
NA19449	1	249242505	256971	969	69446	2207468	2286	735992	64.77	1.00945		chr	origSize(MB)	cmpSize(KB)	ratio	fullTime(s)	cmpMem(MB)	dcmpTime(s)	dcmpMem(MB)	indexTime(s)	cmpTime(s)
NA19788	1	249230483	256754	970	67873	2207576	2361	735992	64.8699	0.882892		1	237.68	253.11	962.80	67.76	2156.32	2.20	719.35	63.63	0.96
NA20339	1	249225919	254673	978	67115	2209616	2261	735932	64.2216	0.913945		2	231.92	263.13	903.50	70.33	2144.52	2.19	703.11	66.32	0.90
NA20810	1	249222506	253263	984	67051	2207480	2124	735944	64.3318	0.873585		3	188.82	221.98	873.70	55.93	1785.28	1.96	572.14	52.74	0.64
HG00173	1	249236065	254341	979	66910	2209712	2191	735988	62.03	1.15416		4	182.26	242.00	773.30	54.43	1736.01	1.91	552.85	51.05	0.68
HG00339	1	249231536	253938	981	67541	2207560	2203	735968	63.0425	0.935142		5	172.51	192.42	919.90	51.35	1659.18	1.89	522.76	48.12	0.58
HG00475	1	249232961	276110	902	67305	2207684	2227	738204	62.8267	1.13813		6	163.17	197.07	851.50	48.37	1578.32	1.85	494.81	45.27	0.59
HG00619	1	249208260	283428	879	68785	2207740	2206	738232	64.092	1.07728		7	151.75	177.61	877.90	44.72	1469.46	1.73	460.36	41.82	0.50
HG01390	1	249230682	243065	1025	68257	2207324	2076	735852	63.7327	0.796323		8	139.57	164.00	873.20	41.34	1352.39	1.68	423.72	38.65	0.38
NA12546	1	249233889	259329	961	69212	2207644	2206	738072	64.5758	0.986115		9	134.66	130.98	1054.70	35.52	1234.66	1.65	408.41	33.02	0.29
NA19449	1	249242505	256971	969	68497	2209704	2180	735992	63.8035	0.950395		10	129.25	157.31	843.20	37.94	1234.65	1.60	392.70	35.37	0.40
NA19788	1	249230483	256754	970	66524	2207468	2129	735992	63.7997	0.886207		11	128.74	167.72	788.10	37.99	1231.91	1.60	391.27	35.44	0.40
NA20339	1	249225919	254673	978	64701	2207368	2135	735928	61.9373	0.91269		12	127.64	152.28	861.30	37.04	1217.62	1.50	387.81	34.58	0.43
NA20810	1	249222506	253263	984	64875	2207548	2137	735944	62.2254	0.874163		13	109.83	129.75	870.70	28.36	1024.12	1.41	334.02	26.31	0.23
HG00173	1	249236065	254341	979	67058	2207492	2185	735988	62.3738	1.04529		14	102.37	103.78	1011.30	26.34	966.26	1.32	310.63	24.34	0.21
HG00339	1	249231536	253938	981	68680	2207568	2209	735972	64.0824	1.01205		15	97.78	94.71	1058.50	24.71	922.16	1.31	296.76	22.81	0.19
HG00475	1	249232961	276110	902	68540	2207600	2127	738204	64.1711	1.00543		16	86.16	91.92	961.50	23.33	832.66	1.18	261.91	21.56	0.17
HG00619	1	249208260	283428	879	68236	2207676	2194	738232	63.5051	1.13247		17	77.42	82.15	965.80	22.79	766.18	1.13	235.61	21.03	0.23
HG01390	1	249230682	243065	1025	67958	2207308	2128	735856	63.3451	0.883941		18	74.46	93.33	819.40	22.48	744.99	1.10	226.79	20.85	0.13
NA12546	1	249233889	259329	961	68863	2209784	2190	738072	64.2186	0.941162		19	56.39	64.68	897.10	16.28	561.33	0.93	172.29	14.84	0.17
NA19449	1	249242505	256971	969	69148	2207448	2288	735992	64.4977	0.994416		20	60.09	64.97	950.30	17.66	587.96	0.97	183.12	16.21	0.09
NA19788	1	249230483	256754	970	66098	2207492	2085	735992	63.3458	0.915537		21	45.90	48.59	968.00	11.98	444.68	0.85	140.26	10.70	0.06
NA20339	1	249225919	254673	978	64505	2207548	2224	735928	61.7339	0.880687		22	48.91	40.90	1234.20	12.06	462.78	0.86	149.16	10.74	0.07
NA20810	1	249222506	253263	984	66686	2207396	2950	735948	64.0698	0.886859		23	148.07	72.85	11659.00	46.43	1430.56	1.69	447.16	43.81	0.26
HG00173	1	249236065	254341	979	68344	2209716	2217	735988	63.5831	1.06854
HG00339	1	249231536	253938	981	68167	2209680	2196	735968	63.6814	0.831795
HG00475	1	249232961	276110	902	67976	2207760	2260	738204	63.5715	1.04314
HG00619	1	249208260	283428	879	69235	2207736	2194	738232	64.4726	1.12557
HG01390	1	249230682	243065	1025	67548	2207384	2259	735852	63.0752	0.831139
NA12546	1	249233889	259329	961	68608	2209788	2214	738076	64.0016	0.894651
NA19449	1	249242505	256971	969	67841	2207472	2204	735988	63.2643	0.844226
NA19788	1	249230483	256754	970	66629	2207380	2192	735992	63.7945	1.02256
NA20339	1	249225919	254673	978	64531	2207528	2281	735928	61.9442	0.790431
NA20810	1	249222506	253263	984	66009	2207428	2248	735944	63.3312	0.984331
HG00173	1	249236065	254341	979	66459	2209720	2198	735992	61.8105	0.998588
HG00339	1	249231536	253938	981	68205	2207420	2145	735968	63.5913	0.931601
HG00475	1	249232961	276110	902	67597	2207672	2213	738204	63.0566	1.1803
HG00619	1	249208260	283428	879	69922	2210168	2195	738232	65.0397	1.15638
HG01390	1	249230682	243065	1025	67977	2207376	2083	735852	63.1767	1.06832
NA12546	1	249233889	259329	961	65625	2207628	2274	738076	61.1083	0.946804
NA19449	1	249242505	256971	969	64875	2207512	2092	735988	60.4394	0.976764
NA19788	1	249230483	256754	970	65383	2207596	2090	735992	60.8389	1.05568
NA20339	1	249225919	254673	978	68810	2207524	2091	735932	64.7968	0.836223
NA20810	1	249222506	253263	984	63300	2209656	2294	735948	61.0732	0.732216
HG00173	1	249236065	254341	979	68416	2207512	2106	735992	65.109	0.850618
HG00339	1	249231536	253938	981	67356	2209692	2120	735972	62.887	0.885932
HG00475	1	249232961	276110	902	68395	2207752	2217	738208	63.9305	1.05504
HG00619	1	249208260	283428	879	74353	2207776	2181	738232	69.5649	1.24057
HG01390	1	249230682	243065	1025	68063	2207396	2230	735856	63.3525	1.00479
NA12546	1	249233889	259329	961	68878	2209788	2169	738072	64.2219	0.952932
NA19449	1	249242505	256971	969	67937	2207576	2072	735992	63.4231	0.849681
NA19788	1	249230483	256754	970	68171	2207616	2199	735988	63.4129	0.992533
NA20339	1	249225919	254673	978	68036	2207260	2123	735932	63.9499	0.755591
NA20810	1	249222506	253263	984	65429	2207504	2274	735944	62.9789	0.73695
HG00173	1	249236065	254341	979	66762	2207444	2304	735988	63.4223	1.07586
HG00339	1	249231536	253938	981	69145	2207584	2205	735968	64.3938	1.03334
HG00475	1	249232961	276110	902	68450	2210068	2192	738208	64.1021	0.949039
HG00619	1	249208260	283428	879	69189	2210168	2217	738232	64.3339	1.14388
HG01390	1	249230682	243065	1025	69152	2207280	2094	735856	64.4941	0.959397
NA12546	1	249233889	259329	961	68759	2207540	2229	738072	64.1406	0.944891
NA19449	1	249242505	256971	969	67637	2207504	2294	735992	63.0473	0.967533
NA19788	1	249230483	256754	970	67621	2207428	2229	735992	62.898	0.995696
NA20339	1	249225919	254673	978	68388	2207412	2223	735928	64.2597	0.839697
NA20810	1	249222506	253263	984	65990	2207348	2284	735944	63.4577	0.740722
HG00173	1	249236065	254341	979	64570	2207576	2130	735988	61.4963	0.887492
HG00339	1	249231536	253938	981	69445	2207476	2211	735972	64.8375	1.04656
HG00475	1	249232961	276110	902	67465	2207756	2215	738204	63.0945	0.989761
HG00619	1	249208260	283428	879	69204	2207644	2188	738232	64.5117	0.989316
HG01390	1	249230682	243065	1025	67323	2207416	2173	735856	62.6597	0.923665
NA12546	1	249233889	259329	961	68241	2207624	2225	738072	63.5946	1.04155
NA19449	1	249242505	256971	969	68806	2207412	2224	735988	64.2089	0.918052
NA19788	1	249230483	256754	970	69326	2207584	2142	735992	64.5787	0.975087
NA20339	1	249225919	254673	978	68616	2207376	2192	735928	64.6024	0.749218
NA20810	1	249222506	253263	984	66169	2209656	2148	735944	63.6004	0.74317
HG00173	2	243157398	266049	913	71026	2195448	2200	720332	66.5751	0.898281
HG00339	2	243187158	268051	907	69710	2197764	2215	720400	65.2636	0.892016
HG00475	2	243183478	288302	843	71643	2195704	2200	720572	67.2115	0.997709
HG00619	2	243177647	286950	847	69863	2195540	2069	720548	65.2781	0.982085
HG01390	2	243192441	252475	963	70256	2195184	2203	718220	65.7502	0.896427
NA12546	2	243188814	258618	940	71782	2195368	2178	718280	67.2309	0.964551
NA19449	2	243161441	268067	907	69277	2197660	2163	720328	65.2844	0.942124
NA19788	2	243185559	271525	895	68183	2195500	2255	720424	65.666	0.832066
NA20339	2	243194149	268105	907	68348	2197720	2115	720388	65.9615	0.591097
NA20810	2	243195452	266272	913	67501	2195472	2205	720400	65.0089	0.761444
HG00173	2	243157398	266049	913	71600	2195400	2177	720328	67.0862	0.965065
HG00339	2	243187158	268051	907	70840	2195328	2239	720400	66.3185	0.929872
HG00475	2	243183478	288302	843	71338	2195648	2119	720572	67.0169	0.950081
HG00619	2	243177647	286950	847	71920	2195600	2247	720548	67.3884	0.989891
HG01390	2	243192441	252475	963	70710	2195236	2154	718220	66.3016	0.776441
NA12546	2	243188814	258618	940	71717	2195412	2267	718284	67.1457	0.986033
NA19449	2	243161441	268067	907	71397	2195444	2117	720328	67.1271	1.04313
NA19788	2	243185559	271525	895	69472	2195408	2085	720428	66.7254	0.911535
NA20339	2	243194149	268105	907	69315	2197720	2207	720392	66.7809	0.710361
NA20810	2	243195452	266272	913	68810	2195520	2109	720396	66.1458	0.893841
HG00173	2	243157398	266049	913	70482	2197676	2264	720332	66.0413	0.930935
HG00339	2	243187158	268051	907	71043	2195536	2240	720400	66.6509	0.871265
HG00475	2	243183478	288302	843	69985	2195572	2254	720572	65.5796	1.05096
HG00619	2	243177647	286950	847	71289	2198064	2167	720544	66.5509	1.06147
HG01390	2	243192441	252475	963	71888	2195296	2112	718220	67.2745	0.925985
NA12546	2	243188814	258618	940	70067	2195408	2119	718284	65.4835	0.960043
NA19449	2	243161441	268067	907	71248	2195324	2171	720328	66.8891	0.959173
NA19788	2	243185559	271525	895	68317	2195400	2048	720424	65.6189	0.935472
NA20339	2	243194149	268105	907	67989	2197720	2201	720388	65.6002	0.669699
NA20810	2	243195452	266272	913	70485	2195372	2181	720396	67.769	0.888232
HG00173	2	243157398	266049	913	71150	2195460	2174	720332	66.7161	0.789417
HG00339	2	243187158	268051	907	69698	2195456	2215	720400	65.228	0.867326
HG00475	2	243183478	288302	843	70113	2198108	2209	720568	65.6792	1.00669
HG00619	2	243177647	286950	847	70717	2197368	2214	720544	66.1074	1.06213
HG01390	2	243192441	252475	963	70780	2195180	2260	718220	66.2381	0.902528
NA12546	2	243188814	258618	940	71234	2197608	2195	718284	66.7005	0.892404
NA19449	2	243161441	268067	907	70960	2195444	2198	720324	66.6337	0.916008
NA19788	2	243185559	271525	895	69518	2195420	2166	720428	66.7912	0.91657
NA20339	2	243194149	268105	907	69256	2195512	2213	720388	66.8865	0.653708
NA20810	2	243195452	266272	913	68092	2195408	2080	720400	65.564	0.805561
HG00173	2	243157398	266049	913	71165	2195396	2255	720328	66.5615	0.970004
HG00339	2	243187158	268051	907	71189	2195436	2311	720400	66.6265	1.01536
HG00475	2	243183478	288302	843	70035	2198104	2310	720568	65.7348	0.848675
HG00619	2	243177647	286950	847	70641	2195584	2271	720544	65.9799	1.07891
HG01390	2	243192441	252475	963	71481	2195300	2279	718224	66.9776	0.907331
NA12546	2	243188814	258618	940	71603	2197612	2267	718280	67.0022	0.952347
NA19449	2	243161441	268067	907	70062	2195492	2105	720324	65.6638	0.961187
NA19788	2	243185559	271525	895	68259	2195880	2271	720428	65.4912	0.764627
NA20339	2	243194149	268105	907	69898	2195428	2121	720392	67.4874	0.685497
NA20810	2	243195452	266272	913	67864	2195284	2286	720400	65.2887	0.800228
HG00173	2	243157398	266049	913	69702	2195464	2271	720328	65.1957	0.945313
HG00339	2	243187158	268051	907	71315	2197764	2190	720404	66.8101	0.906896
HG00475	2	243183478	288302	843	70428	2195556	2195	720572	65.9355	0.974371
HG00619	2	243177647	286950	847	70789	2195480	2197	720544	66.1646	1.00476
HG01390	2	243192441	252475	963	71880	2195276	2183	718220	67.2864	0.889152
NA12546	2	243188814	258618	940	82718	2195480	2218	718284	78.1485	0.944764
NA19449	2	243161441	268067	907	69813	2197656	2177	720324	65.579	0.894731
NA19788	2	243185559	271525	895	69057	2195368	1942	720424	66.4723	0.81854
NA20339	2	243194149	268105	907	69458	2195524	2217	720392	66.9397	0.774907
NA20810	2	243195452	266272	913	68238	2195384	2243	720400	65.6401	0.80132
HG00173	2	243157398	266049	913	69788	2195220	2102	720328	65.3474	0.882148
HG00339	2	243187158	268051	907	71303	2195456	2186	720400	66.4603	0.852506
HG00475	2	243183478	288302	843	69883	2195608	2223	720568	65.5085	0.953053
HG00619	2	243177647	286950	847	70718	2195520	2209	720544	66.0538	1.03227
HG01390	2	243192441	252475	963	71876	2195296	2196	718224	67.4303	0.709525
NA12546	2	243188814	258618	940	68511	2195368	2198	718280	64.0569	0.950054
NA19449	2	243161441	268067	907	67402	2197656	1928	720324	63.1469	0.949161
NA19788	2	243185559	271525	895	68335	2195464	2201	720424	63.8065	0.970278
NA20339	2	243194149	268105	907	72290	2195520	2149	720392	67.9694	0.836718
NA20810	2	243195452	266272	913	66653	2197740	2378	720396	64.437	0.674488
HG00173	2	243157398	266049	913	71216	2195332	2255	720328	68.2946	0.861693
HG00339	2	243187158	268051	907	69890	2195520	2249	720404	65.3713	0.990782
HG00475	2	243183478	288302	843	71113	2198104	2274	720568	66.6242	1.09742
HG00619	2	243177647	286950	847	69755	2195472	2175	720544	65.1767	1.0305
HG01390	2	243192441	252475	963	70509	2197480	2180	718224	65.9971	0.892818
NA12546	2	243188814	258618	940	71116	2195276	2105	718284	66.7216	0.759963
NA19449	2	243161441	268067	907	71456	2195464	2183	720328	66.92	0.996517
NA19788	2	243185559	271525	895	70800	2195528	2159	720428	66.2941	0.943849
NA20339	2	243194149	268105	907	69841	2197724	2114	720392	65.5612	0.833879
NA20810	2	243195452	266272	913	68289	2195552	2250	720400	65.7926	0.692615
HG00173	2	243157398	266049	913	69192	2195212	2179	720328	66.4116	0.907346
HG00339	2	243187158	268051	907	70815	2197760	2190	720400	66.3231	0.907832
HG00475	2	243183478	288302	843	69500	2198104	2193	720572	65.1454	0.957244
HG00619	2	243177647	286950	847	71134	2195468	2303	720544	66.4532	1.06082
HG01390	2	243192441	252475	963	69744	2195336	2065	718220	65.2505	0.88797
NA12546	2	243188814	258618	940	70655	2197608	2171	718284	66.0923	0.922472
NA19449	2	243161441	268067	907	71906	2197660	2214	720328	67.2745	0.90787
NA19788	2	243185559	271525	895	71608	2195432	2247	720424	66.911	0.951885
NA20339	2	243194149	268105	907	71118	2195352	2219	720388	66.8851	0.781025
NA20810	2	243195452	266272	913	69286	2195532	2183	720396	66.8627	0.678524
HG00173	2	243157398	266049	913	70684	2195400	2193	720332	67.8006	0.871344
HG00339	2	243187158	268051	907	71012	2195508	2253	720404	66.4045	0.979677
HG00475	2	243183478	288302	843	71443	2195592	2280	720572	66.9063	1.03573
HG00619	2	243177647	286950	847	69462	2195544	2106	720544	64.8035	1.03507
HG01390	2	243192441	252475	963	69862	2195208	2043	718224	65.4228	0.856829
NA12546	2	243188814	258618	940	70877	2195336	2195	718280	66.2919	0.883795
NA19449	2	243161441	268067	907	70072	2195340	2270	720328	65.4256	1.04109
NA19788	2	243185559	271525	895	71574	2197808	2179	720424	66.971	0.96024
NA20339	2	243194149	268105	907	70824	2195344	2180	720388	66.58	0.806891
NA20810	2	243195452	266272	913	66722	2195524	2302	720400	64.4287	0.677322
HG00173	3	198003780	221572	893	55531	1829252	1794	585636	51.7349	0.692941
HG00339	3	197984256	219937	900	55455	1827744	1673	585588	51.9436	0.717331
HG00475	3	197992448	245539	806	57420	1827952	1976	585840	53.7725	0.800003
HG00619	3	197984256	251228	788	56426	1827992	1975	587932	52.7212	0.80846
HG01390	3	198008832	210833	939	55754	1829456	2037	585544	52.2494	0.619746
NA12546	3	197992448	212075	933	55673	1827700	1866	585536	52.2348	0.617432
NA19449	3	197976064	239547	826	56032	1827712	1972	585712	53.067	0.543874
NA19788	3	197992448	233664	847	55891	1829864	1955	585728	53.4703	0.649665
NA20339	3	198000640	215857	917	55205	1827508	1956	585552	53.1147	0.495598
NA20810	3	197984256	222803	888	55985	1827724	2040	585612	53.8149	0.484026
HG00173	3	198003780	221572	893	56313	1827688	2047	585636	52.5024	0.700413
HG00339	3	197984256	219937	900	56551	1827764	2002	585588	53.0037	0.703246
HG00475	3	197992448	245539	806	57385	1830080	1925	585836	53.7976	0.644454
HG00619	3	197984256	251228	788	57401	1827996	1939	587928	53.6917	0.871623
HG01390	3	198008832	210833	939	56587	1827580	1982	585540	53.1397	0.494992
NA12546	3	197992448	212075	933	57300	1827504	1958	585536	53.7497	0.588208
NA19449	3	197976064	239547	826	56584	1827796	1940	585716	53.4838	0.677938
NA19788	3	197992448	233664	847	55108	1827888	2030	585728	52.8003	0.638686
NA20339	3	198000640	215857	917	55039	1827572	1881	585552	52.9842	0.426809
NA20810	3	197984256	222803	888	54702	1827608	1965	585608	52.5668	0.525979
HG00173	3	198003780	221572	893	56580	1829672	1868	585636	52.5405	0.761236
HG00339	3	197984256	219937	900	55851	1829600	2056	585588	52.2909	0.716296
HG00475	3	197992448	245539	806	56578	1827852	1992	585840	53.0105	0.72427
HG00619	3	197984256	251228	788	56176	1827860	1677	587932	52.4647	0.802817
HG01390	3	198008832	210833	939	56248	1827712	1981	585544	52.7591	0.613669
NA12546	3	197992448	212075	933	56039	1827692	1957	585536	52.4636	0.623575
NA19449	3	197976064	239547	826	56592	1827728	1860	585712	53.4779	0.677792
NA19788	3	197992448	233664	847	56523	1827692	1913	585728	54.1058	0.629153
NA20339	3	198000640	215857	917	54364	1827664	1967	585556	52.3156	0.526615
NA20810	3	197984256	222803	888	54149	1827784	1865	585612	52.0175	0.464138
HG00173	3	198003780	221572	893	56126	1827680	1924	585636	52.2803	0.701017
HG00339	3	197984256	219937	900	56355	1827776	1964	585588	52.8275	0.721507
HG00475	3	197992448	245539	806	57121	1827912	1865	585836	53.4659	0.83376
HG00619	3	197984256	251228	788	56692	1830188	1945	587932	53.0032	0.809426
HG01390	3	198008832	210833	939	55815	1827632	1957	585544	52.3565	0.557894
NA12546	3	197992448	212075	933	55323	1829472	1967	585536	51.9413	0.514402
NA19449	3	197976064	239547	826	54910	1827728	1939	585712	51.8849	0.675508
NA19788	3	197992448	233664	847	55379	1827688	1856	585728	53.1064	0.527233
NA20339	3	198000640	215857	917	55098	1827572	1920	585552	53.0214	0.467302
NA20810	3	197984256	222803	888	55070	1827688	1961	585608	52.8811	0.543841
HG00173	3	198003780	221572	893	56582	1827672	1972	585636	52.7688	0.57069
HG00339	3	197984256	219937	900	55775	1827692	1964	585588	52.1822	0.721345
HG00475	3	197992448	245539	806	56822	1827736	1964	585836	53.2616	0.692208
HG00619	3	197984256	251228	788	56132	1827892	1869	587932	52.5105	0.758946
HG01390	3	198008832	210833	939	55978	1827616	1961	585544	52.3665	0.662811
NA12546	3	197992448	212075	933	55335	1827488	2012	585532	51.9028	0.535333
NA19449	3	197976064	239547	826	55098	1827900	1956	585712	52.0608	0.677117
NA19788	3	197992448	233664	847	54489	1827920	1971	585728	52.2181	0.616449
NA20339	3	198000640	215857	917	54317	1829496	1867	585556	52.2279	0.433755
NA20810	3	197984256	222803	888	55737	1827600	1950	585608	53.5253	0.48806
HG00173	3	198003780	221572	893	56101	1827712	1866	585640	52.2951	0.691807
HG00339	3	197984256	219937	900	56811	1829600	1987	585588	53.2504	0.716998
HG00475	3	197992448	245539	806	55757	1830080	1962	585836	52.1189	0.807187
HG00619	3	197984256	251228	788	56157	1828064	2065	587928	52.466	0.793742
HG01390	3	198008832	210833	939	56448	1829460	1966	585544	52.9194	0.619686
NA12546	3	197992448	212075	933	56155	1827688	2057	585536	52.6494	0.618377
NA19449	3	197976064	239547	826	55719	1829868	2053	585716	52.6101	0.671958
NA19788	3	197992448	233664	847	54798	1827724	2059	585732	52.4713	0.674841
NA20339	3	198000640	215857	917	54711	1827600	1976	585552	52.6066	0.497488
NA20810	3	197984256	222803	888	55446	1827620	1956	585612	53.2892	0.514091
HG00173	3	198003780	221572	893	56427	1829672	1953	585636	52.6011	0.700551
HG00339	3	197984256	219937	900	56568	1827728	1982	585592	53.0724	0.697445
HG00475	3	197992448	245539	806	56247	1827976	1958	585840	52.5683	0.804001
HG00619	3	197984256	251228	788	56637	1827964	1934	587928	52.9266	0.7851
HG01390	3	198008832	210833	939	56429	1829460	1966	585540	52.9295	0.619828
NA12546	3	197992448	212075	933	55196	1827556	1976	585532	51.8591	0.615118
NA19449	3	197976064	239547	826	55363	1827596	1840	585712	52.0658	0.537597
NA19788	3	197992448	233664	847	55449	1827908	1877	585732	51.7692	0.775566
NA20339	3	198000640	215857	917	57336	1827728	1923	585552	55.2137	0.446446
NA20810	3	197984256	222803	888	53883	1827724	2097	585612	51.9998	0.462208
HG00173	3	198003780	221572	893	55800	1829672	1861	585636	52.0506	0.650204
HG00339	3	197984256	219937	900	55984	1827756	1948	585588	52.3793	0.722195
HG00475	3	197992448	245539	806	56958	1827960	1969	585836	53.2087	0.806627
HG00619	3	197984256	251228	788	56701	1827808	2016	587932	52.9994	0.785484
HG01390	3	198008832	210833	939	55902	1827544	1972	585540	52.4652	0.611781
NA12546	3	197992448	212075	933	55705	1827656	1961	585532	52.2113	0.624477
NA19449	3	197976064	239547	826	55513	1827656	1792	585716	52.0939	0.668758
NA19788	3	197992448	233664	847	55436	1827764	1865	585728	51.9167	0.71251
NA20339	3	198000640	215857	917	54354	1827648	1858	585552	52.3864	0.425052
NA20810	3	197984256	222803	888	55148	1827788	2014	585608	53.0823	0.468378
HG00173	3	198003780	221572	893	56681	1827696	1864	585636	52.8664	0.695221
HG00339	3	197984256	219937	900	56772	1827728	1952	585588	53.1736	0.717144
HG00475	3	197992448	245539	806	55561	1827964	1919	585836	52.0326	0.765539
HG00619	3	197984256	251228	788	57422	1830188	1895	587932	53.666	0.813349
HG01390	3	198008832	210833	939	56476	1827680	1850	585540	53.1542	0.528342
NA12546	3	197992448	212075	933	56018	1827704	3305	585532	52.5284	0.624811
NA19449	3	197976064	239547	826	55997	1827808	1867	585716	52.4789	0.663492
NA19788	3	197992448	233664	847	56220	1827692	2759	585728	52.5247	0.765998
NA20339	3	198000640	215857	917	55363	1827656	1958	585552	53.2955	0.427015
NA20810	3	197984256	222803	888	54192	1827540	1921	585612	52.1692	0.465799
HG00173	3	198003780	221572	893	57263	1827820	1972	585640	53.3556	0.706484
HG00339	3	197984256	219937	900	56910	1827676	2054	585588	53.2384	0.724165
HG00475	3	197992448	245539	806	56411	1830080	1948	585836	52.7145	0.805166
HG00619	3	197984256	251228	788	56013	1830184	2081	587932	52.4029	0.742663
HG01390	3	198008832	210833	939	56187	1827656	1861	585544	52.7687	0.614321
NA12546	3	197992448	212075	933	56069	1829476	1865	585536	52.6014	0.605672
NA19449	3	197976064	239547	826	56117	1827644	1871	585716	52.5551	0.670199
NA19788	3	197992448	233664	847	56997	1827820	1975	585728	53.3186	0.719456
NA20339	3	198000640	215857	917	55273	1827528	2030	585556	53.1966	0.427271
NA20810	3	197984256	222803	888	54342	1827644	1965	585612	52.3639	0.466238
HG00173	4	191089947	246351	775	54259	1777028	1897	565664	50.3848	0.748062
HG00339	4	191109658	238823	800	54314	1777220	1818	565632	50.5151	0.740136
HG00475	4	191095252	259847	735	56197	1777176	2018	567844	52.3751	0.772029
HG00619	4	191103657	283086	675	56035	1777592	1978	568084	52.0145	0.891565
HG01390	4	191115793	248752	768	54696	1777348	1847	565752	50.7768	0.788922
NA12546	4	191096898	245834	777	55699	1777280	1805	565672	51.8555	0.705195
NA19449	4	191109896	243416	785	54700	1779304	1870	565644	51.0342	0.666802
NA19788	4	191129861	250128	764	53271	1779512	1667	565772	50.8596	0.703563
NA20339	4	191124158	230069	830	53646	1777148	1841	565556	51.5297	0.443856
NA20810	4	191120882	231762	824	52951	1777080	1801	565596	50.8366	0.495965
HG00173	4	191089947	246351	775	54387	1777116	1939	565660	50.5799	0.706888
HG00339	4	191109658	238823	800	55675	1779284	1979	565636	51.8132	0.695641
HG00475	4	191095252	259847	735	54310	1779636	1846	567844	50.6042	0.770771
HG00619	4	191103657	283086	675	54634	1777572	1813	568088	50.6859	0.889835
HG01390	4	191115793	248752	768	55073	1777264	1857	565752	51.1478	0.787889
NA12546	4	191096898	245834	777	54748	1777200	1858	565672	50.8564	0.784001
NA19449	4	191109896	243416	785	54615	1777204	1844	565648	51.0537	0.671141
NA19788	4	191129861	250128	764	54163	1779508	1839	565768	51.6269	0.698732
NA20339	4	191124158	230069	830	53011	1777176	1831	565552	50.9878	0.434601
NA20810	4	191120882	231762	824	52978	1777192	1857	565592	50.8385	0.518886
HG00173	4	191089947	246351	775	55050	1779372	1863	565660	51.0935	0.765844
HG00339	4	191109658	238823	800	55474	1777228	1854	565632	51.6368	0.65846
HG00475	4	191095252	259847	735	54661	1779640	1908	567844	50.8533	0.745344
HG00619	4	191103657	283086	675	54553	1777576	1954	568088	50.7612	0.775268
HG01390	4	191115793	248752	768	55146	1777340	1887	565748	51.2849	0.749356
NA12546	4	191096898	245834	777	54573	1777196	1893	565672	50.9566	0.627306
NA19449	4	191109896	243416	785	55565	1777252	1846	565644	51.8046	0.675923
NA19788	4	191129861	250128	764	52650	1777228	1944	565768	50.3207	0.607952
NA20339	4	191124158	230069	830	54296	1777192	1972	565556	52.1178	0.4443
NA20810	4	191120882	231762	824	54169	1777080	2113	565592	51.9883	0.490877
HG00173	4	191089947	246351	775	55899	1777132	1950	565660	52.2425	0.63798
HG00339	4	191109658	238823	800	54982	1777212	1850	565636	51.2392	0.563433
HG00475	4	191095252	259847	735	55935	1777300	1969	567844	52.0094	0.773591
HG00619	4	191103657	283086	675	54892	1777588	1936	568084	50.971	0.861897
HG01390	4	191115793	248752	768	54652	1777272	1953	565748	50.6763	0.838804
NA12546	4	191096898	245834	777	54075	1777132	1970	565668	50.2842	0.732461
NA19449	4	191109896	243416	785	54913	1777132	1855	565648	51.1929	0.723411
NA19788	4	191129861	250128	764	53189	1777184	1976	565768	50.7724	0.630815
NA20339	4	191124158	230069	830	52718	1776864	1860	565552	50.6602	0.434691
NA20810	4	191120882	231762	824	53191	1779172	1672	565596	50.954	0.606234
HG00173	4	191089947	246351	775	55090	1777272	1879	565664	51.2507	0.759596
HG00339	4	191109658	238823	800	55801	1777120	1905	565632	52.02	0.67264
HG00475	4	191095252	259847	735	55426	1779648	1958	567844	51.6489	0.766446
HG00619	4	191103657	283086	675	54183	1777480	2027	568088	50.3006	0.839962
HG01390	4	191115793	248752	768	54441	1777216	1990	565752	50.4769	0.78861
NA12546	4	191096898	245834	777	54256	1777256	1872	565668	50.5271	0.716326
NA19449	4	191109896	243416	785	55488	1777180	1937	565648	51.7695	0.719379
NA19788	4	191129861	250128	764	52280	1779500	1938	565772	49.857	0.587874
NA20339	4	191124158	230069	830	52289	1779100	1937	565556	50.2525	0.465809
NA20810	4	191120882	231762	824	52463	1779172	2021	565596	50.3409	0.503334
HG00173	4	191089947	246351	775	54052	1777268	1966	565660	50.2823	0.713553
HG00339	4	191109658	238823	800	55978	1777020	1957	565632	52.2871	0.593346
HG00475	4	191095252	259847	735	54707	1777248	1833	567844	50.9169	0.773245
HG00619	4	191103657	283086	675	54596	1777620	1961	568084	50.6408	0.890832
HG01390	4	191115793	248752	768	54425	1777292	1949	565752	50.5188	0.785296
NA12546	4	191096898	245834	777	54915	1777120	1949	565672	51.1336	0.728287
NA19449	4	191109896	243416	785	54411	1779308	1827	565644	50.6845	0.646218
NA19788	4	191129861	250128	764	52625	1777384	1857	565768	50.1833	0.67229
NA20339	4	191124158	230069	830	52232	1776952	1998	565552	50.1425	0.437795
NA20810	4	191120882	231762	824	52787	1777024	1880	565596	50.6077	0.605349
HG00173	4	191089947	246351	775	54937	1777116	1945	565660	51.1136	0.706824
HG00339	4	191109658	238823	800	54772	1777232	1867	565632	50.981	0.696747
HG00475	4	191095252	259847	735	55058	1777360	1864	567848	51.2142	0.772196
HG00619	4	191103657	283086	675	54363	1777416	1862	568088	50.608	0.867267
HG01390	4	191115793	248752	768	54425	1777280	1948	565752	50.6529	0.676454
NA12546	4	191096898	245834	777	53282	1777292	1881	565672	49.6167	0.72023
NA19449	4	191109896	243416	785	53291	1777128	1849	565644	49.7444	0.668443
NA19788	4	191129861	250128	764	53311	1777304	1959	565768	49.5412	0.788449
NA20339	4	191124158	230069	830	52162	1777140	2064	565552	50.3046	0.428916
NA20810	4	191120882	231762	824	52355	1776932	1858	565596	50.4783	0.475392
HG00173	4	191089947	246351	775	56859	1777272	1907	565664	52.9935	0.714033
HG00339	4	191109658	238823	800	54688	1777056	1953	565632	50.9713	0.692743
HG00475	4	191095252	259847	735	53869	1777364	1950	567844	50.1894	0.771739
HG00619	4	191103657	283086	675	55337	1780108	1677	568088	51.3439	0.8903
HG01390	4	191115793	248752	768	55552	1777328	1943	565748	51.6125	0.782707
NA12546	4	191096898	245834	777	55735	1777196	2021	565668	51.9096	0.72299
NA19449	4	191109896	243416	785	54726	1779304	1835	565648	50.9596	0.677861
NA19788	4	191129861	250128	764	54125	1777312	1866	565768	50.3063	0.794671
NA20339	4	191124158	230069	830	53561	1777052	1972	565552	51.4681	0.433273
NA20810	4	191120882	231762	824	52794	1777224	1931	565592	50.7254	0.48947
HG00173	4	191089947	246351	775	54374	1777284	1955	565660	50.5008	0.760839
HG00339	4	191109658	238823	800	55630	1777148	1991	565632	51.828	0.695692
HG00475	4	191095252	259847	735	54824	1777320	1969	567844	51.0673	0.773519
HG00619	4	191103657	283086	675	55864	1777660	1950	568088	51.9411	0.84311
HG01390	4	191115793	248752	768	54743	1779492	1984	565752	50.8555	0.788272
NA12546	4	191096898	245834	777	54495	1779380	1949	565668	50.7953	0.65527
NA19449	4	191109896	243416	785	54289	1779316	1797	565648	50.6846	0.590846
NA19788	4	191129861	250128	764	54977	1777376	1950	565772	50.9718	0.7972
NA20339	4	191124158	230069	830	52232	1776972	1875	565552	50.2241	0.434361
NA20810	4	191120882	231762	824	53299	1777004	1971	565592	51.2302	0.481362
HG00173	4	191089947	246351	775	55661	1777192	1858	565664	51.8142	0.714349
HG00339	4	191109658	238823	800	56113	1777152	1950	565632	52.1554	0.697534
HG00475	4	191095252	259847	735	55278	1779636	1864	567844	51.4684	0.771298
HG00619	4	191103657	283086	675	55574	1777656	1841	568084	51.696	0.84378
HG01390	4	191115793	248752	768	54928	1777224	1970	565748	51.1889	0.726732
NA12546	4	191096898	245834	777	55381	1777164	1970	565668	51.4357	0.732804
NA19449	4	191109896	243416	785	54416	1777256	1846	565644	50.6667	0.726537
NA19788	4	191129861	250128	764	55768	1777336	2041	565768	51.8545	0.782694
NA20339	4	191124158	230069	830	53451	1779100	2037	565556	51.4067	0.434246
NA20810	4	191120882	231762	824	54370	1777088	1952	565596	52.2006	0.481091
HG00173	5	180885428	191758	943	51800	1700288	1843	535256	48.239	0.599548
HG00339	5	180891717	191965	942	51002	1700292	1849	535268	47.4099	0.596283
HG00475	5	180891424	195535	925	50846	1698580	1862	535304	47.3311	0.615357
HG00619	5	180900272	209603	863	51655	1698664	1745	535452	47.7354	0.722354
HG01390	5	180888311	181929	994	51994	1700112	1939	535168	48.2701	0.579933
NA12546	5	180897845	193557	934	51401	1700340	1835	535288	47.8908	0.593657
NA19449	5	180904496	215085	841	51225	1698684	1948	535468	47.8039	0.609262
NA19788	5	180890263	190133	951	51065	1698632	1833	535244	48.3516	0.570756
NA20339	5	180893068	206360	876	49715	1698504	1749	535356	47.5641	0.487675
NA20810	5	180888055	194430	930	49620	1700340	1883	535288	47.6015	0.42478
HG00173	5	180885428	191758	943	52107	1700288	1853	535256	48.535	0.638425
HG00339	5	180891717	191965	942	52907	1699480	1942	535268	49.1971	0.596531
HG00475	5	180891424	195535	925	51878	1698556	1749	535304	48.2012	0.67576
HG00619	5	180900272	209603	863	51984	1698660	1909	535452	48.2107	0.693533
HG01390	5	180888311	181929	994	51288	1698424	1919	535168	47.7144	0.55353
NA12546	5	180897845	193557	934	52518	1698708	1834	535292	48.8501	0.597129
NA19449	5	180904496	215085	841	51105	1698832	1825	535468	47.8886	0.602486
NA19788	5	180890263	190133	951	51434	1698488	1915	535244	48.6353	0.642633
NA20339	5	180893068	206360	876	50853	1698516	1793	535360	48.6647	0.495145
NA20810	5	180888055	194430	930	49596	1700340	1845	535288	47.544	0.475141
HG00173	5	180885428	191758	943	52040	1698684	1829	535256	48.3838	0.601411
HG00339	5	180891717	191965	942	51199	1698488	1862	535264	47.7877	0.590593
HG00475	5	180891424	195535	925	51414	1698628	1822	535304	47.8252	0.634767
HG00619	5	180900272	209603	863	51202	1700648	1850	535448	47.5887	0.691175
HG01390	5	180888311	181929	994	51649	1698544	1829	535172	48.0764	0.594238
NA12546	5	180897845	193557	934	52495	1698596	1913	535288	48.7548	0.599198
NA19449	5	180904496	215085	841	50918	1698840	1922	535468	47.4679	0.6502
NA19788	5	180890263	190133	951	50176	1698620	1835	535248	47.4121	0.604383
NA20339	5	180893068	206360	876	50812	1698720	1768	535360	48.7313	0.378261
NA20810	5	180888055	194430	930	51097	1698744	1855	535288	48.8916	0.482434
HG00173	5	180885428	191758	943	51381	1700288	1920	535256	47.8617	0.595049
HG00339	5	180891717	191965	942	51320	1698500	1907	535264	47.85	0.536388
HG00475	5	180891424	195535	925	52073	1698712	1753	535300	48.5505	0.635447
HG00619	5	180900272	209603	863	51558	1698828	1910	535452	47.8898	0.69598
HG01390	5	180888311	181929	994	52387	1698436	1938	535172	48.8392	0.554404
NA12546	5	180897845	193557	934	51388	1700340	1946	535292	47.7739	0.633629
NA19449	5	180904496	215085	841	51642	1698756	1839	535472	48.2983	0.597698
NA19788	5	180890263	190133	951	49967	1698564	1958	535248	47.3883	0.643313
NA20339	5	180893068	206360	876	50478	1698620	1935	535360	48.382	0.422735
NA20810	5	180888055	194430	930	49866	1698708	1893	535284	47.764	0.429194
HG00173	5	180885428	191758	943	52311	1698664	1957	535252	48.5764	0.600895
HG00339	5	180891717	191965	942	50894	1698492	1843	535268	47.2258	0.633672
HG00475	5	180891424	195535	925	51497	1698428	1952	535300	47.9544	0.623125
HG00619	5	180900272	209603	863	52614	1700648	1961	535448	48.8508	0.748003
HG01390	5	180888311	181929	994	52385	1698584	1945	535168	48.7939	0.553958
NA12546	5	180897845	193557	934	52553	1698508	1873	535292	48.9699	0.627638
NA19449	5	180904496	215085	841	51693	1698836	1841	535468	48.3506	0.59989
NA19788	5	180890263	190133	951	51186	1698516	1832	535248	48.4864	0.643145
NA20339	5	180893068	206360	876	49344	1698608	1749	535360	47.2988	0.380454
NA20810	5	180888055	194430	930	50996	1698432	1885	535284	48.8627	0.421011
HG00173	5	180885428	191758	943	51155	1698516	1808	535256	47.5215	0.600127
HG00339	5	180891717	191965	942	52503	1698528	1870	535264	48.9013	0.591407
HG00475	5	180891424	195535	925	51980	1698720	1834	535304	48.4975	0.630812
HG00619	5	180900272	209603	863	52865	1700648	1958	535452	49.0732	0.739738
HG01390	5	180888311	181929	994	51518	1700100	1874	535168	48.033	0.553336
NA12546	5	180897845	193557	934	51620	1700344	1833	535288	47.9669	0.597746
NA19449	5	180904496	215085	841	51121	1698808	1799	535468	47.8906	0.560692
NA19788	5	180890263	190133	951	51392	1700268	1952	535248	48.5923	0.642548
NA20339	5	180893068	206360	876	49431	1698428	1754	535356	47.3758	0.381007
NA20810	5	180888055	194430	930	50402	1698620	1847	535284	48.4575	0.4215
HG00173	5	180885428	191758	943	51711	1698488	1863	535252	48.0547	0.599554
HG00339	5	180891717	191965	942	51750	1698652	1902	535268	48.1954	0.554644
HG00475	5	180891424	195535	925	51171	1698668	1843	535304	47.6901	0.629671
HG00619	5	180900272	209603	863	52644	1698664	1872	535452	49.0021	0.703034
HG01390	5	180888311	181929	994	52347	1698492	1749	535172	48.7111	0.572031
NA12546	5	180897845	193557	934	50327	1698588	1837	535292	46.8346	0.588713
NA19449	5	180904496	215085	841	50488	1698816	1944	535472	47.0643	0.595657
NA19788	5	180890263	190133	951	50746	1698660	1829	535244	47.0732	0.687287
NA20339	5	180893068	206360	876	51774	1698576	1790	535360	49.6961	0.394513
NA20810	5	180888055	194430	930	48756	1698464	1880	535284	46.9485	0.41445
HG00173	5	180885428	191758	943	53582	1698616	1923	535252	49.8725	0.630236
HG00339	5	180891717	191965	942	51689	1698488	1914	535264	47.9125	0.595971
HG00475	5	180891424	195535	925	51384	1700376	1908	535304	47.8515	0.629387
HG00619	5	180900272	209603	863	51729	1698728	1853	535452	48.1606	0.551675
HG01390	5	180888311	181929	994	51931	1698448	1942	535172	48.3793	0.55349
NA12546	5	180897845	193557	934	51433	1700344	1794	535288	47.8234	0.589657
NA19449	5	180904496	215085	841	52170	1698800	1740	535468	48.5749	0.598783
NA19788	5	180890263	190133	951	52496	1698568	1846	535248	48.8332	0.692279
NA20339	5	180893068	206360	876	49252	1698636	1922	535360	47.3303	0.378433
NA20810	5	180888055	194430	930	49218	1697164	1907	535288	47.2604	0.428416
HG00173	5	180885428	191758	943	52393	1698628	1958	535256	48.8151	0.594809
HG00339	5	180891717	191965	942	50913	1700296	1858	535264	47.2561	0.631928
HG00475	5	180891424	195535	925	51387	1698432	1944	535300	47.8435	0.56572
HG00619	5	180900272	209603	863	51129	1698724	1843	535452	47.3215	0.741648
HG01390	5	180888311	181929	994	51212	1698500	1755	535168	47.5479	0.596639
NA12546	5	180897845	193557	934	52512	1698536	1843	535292	49.0676	0.557045
NA19449	5	180904496	215085	841	51598	1698552	2817	535468	48.0504	0.605708
NA19788	5	180890263	190133	951	51572	1698520	2969	535248	47.9769	0.599919
NA20339	5	180893068	206360	876	51027	1700484	1848	535356	48.9922	0.37431
NA20810	5	180888055	194430	930	48956	1700340	1853	535284	47.138	0.419656
HG00173	5	180885428	191758	943	53109	1698464	1838	535256	49.3967	0.600754
HG00339	5	180891717	191965	942	51054	1698668	1784	535268	47.2591	0.640562
HG00475	5	180891424	195535	925	51010	1698512	1867	535300	47.5824	0.613272
HG00619	5	180900272	209603	863	51792	1700652	2640	535448	48.1375	0.690586
HG01390	5	180888311	181929	994	51529	1698424	1856	535172	48.0395	0.553396
NA12546	5	180897845	193557	934	51719	1698532	1756	535288	48.1296	0.591539
NA19449	5	180904496	215085	841	51120	1700676	1846	535468	47.6178	0.598544
NA19788	5	180890263	190133	951	53055	1698568	1886	535248	49.2981	0.644724
NA20339	5	180893068	206360	876	50417	1700488	1676	535356	48.4962	0.375041
NA20810	5	180888055	194430	930	50267	1698444	1678	535284	48.2763	0.420048
HG00173	6	171103242	185588	921	47902	1615612	1747	506560	44.3765	0.60228
HG00339	6	171068623	200227	854	53533	1615704	1831	506628	50.0082	0.599461
HG00475	6	171105861	220124	777	54531	1617976	1815	506868	50.9804	0.717322
HG00619	6	171078094	229040	746	48512	1616112	1836	506920	44.822	0.743294
HG01390	6	171108878	189183	904	52564	1617388	1734	506576	49.051	0.634631
NA12546	6	171089039	191797	892	48496	1615688	1818	506608	45.0483	0.611206
NA19449	6	171083933	214012	799	47876	1615744	1745	506744	44.8349	0.543065
NA19788	6	171100902	205191	833	46869	1615888	1738	506764	44.6653	0.589862
NA20339	6	171090486	197077	868	46457	1617480	1825	506608	44.5418	0.415071
NA20810	6	171100570	185717	921	46402	1614260	1854	506548	44.4701	0.422114
HG00173	6	171103242	185588	921	48725	1615764	1833	506560	45.2284	0.601944
HG00339	6	171068623	200227	854	48086	1615740	1833	506624	44.458	0.655115
HG00475	6	171105861	220124	777	48749	1617980	1878	506868	45.296	0.709218
HG00619	6	171078094	229040	746	48883	1616056	1737	506920	45.2216	0.74468
HG01390	6	171108878	189183	904	48138	1615616	1821	506576	44.621	0.60635
NA12546	6	171089039	191797	892	48053	1615636	1818	506612	44.6127	0.610874
NA19449	6	171083933	214012	799	48942	1615816	1882	506740	45.6104	0.577432
NA19788	6	171100902	205191	833	46520	1615704	1884	506768	44.4432	0.479104
NA20339	6	171090486	197077	868	46972	1615692	1721	506604	44.9994	0.360581
NA20810	6	171100570	185717	921	46564	1615676	1900	506548	44.6404	0.472021
HG00173	6	171103242	185588	921	49358	1617380	1747	506560	45.9727	0.602761
HG00339	6	171068623	200227	854	48964	1615636	1910	506628	45.4235	0.602969
HG00475	6	171105861	220124	777	48332	1617980	1902	506864	44.8245	0.710603
HG00619	6	171078094	229040	746	49425	1616132	1846	506916	45.6968	0.744445
HG01390	6	171108878	189183	904	48803	1615796	1852	506572	45.334	0.595167
NA12546	6	171089039	191797	892	48910	1615720	1749	506608	45.3783	0.615656
NA19449	6	171083933	214012	799	47407	1615724	1745	506744	44.1974	0.573598
NA19788	6	171100902	205191	833	46409	1617788	1901	506764	44.3503	0.501342
NA20339	6	171090486	197077	868	47489	1617480	1799	506608	45.5329	0.402104
NA20810	6	171100570	185717	921	46375	1615540	1555	506548	44.4185	0.422109
HG00173	6	171103242	185588	921	48209	1615744	1826	506564	44.8141	0.597543
HG00339	6	171068623	200227	854	48512	1617568	1746	506624	45.0574	0.602607
HG00475	6	171105861	220124	777	48085	1617976	1838	506864	44.6713	0.70862
HG00619	6	171078094	229040	746	48645	1616016	1818	506916	44.9676	0.79481
HG01390	6	171108878	189183	904	49613	1615704	1851	506572	46.1663	0.565404
NA12546	6	171089039	191797	892	48310	1615624	1749	506608	44.8168	0.630486
NA19449	6	171083933	214012	799	48500	1617768	1821	506740	45.1782	0.575023
NA19788	6	171100902	205191	833	46552	1617788	1843	506768	44.3642	0.55324
NA20339	6	171090486	197077	868	46409	1615608	1896	506608	44.5855	0.35082
NA20810	6	171100570	185717	921	46201	1615756	1803	506552	44.4194	0.421981
HG00173	6	171103242	185588	921	48419	1615736	1905	506564	44.9561	0.642345
HG00339	6	171068623	200227	854	49368	1615800	1919	506628	45.8751	0.599049
HG00475	6	171105861	220124	777	48225	1616104	1852	506864	44.6175	0.714547
HG00619	6	171078094	229040	746	49598	1616024	1781	506920	45.9923	0.740458
HG01390	6	171108878	189183	904	49390	1615672	1634	506576	45.8441	0.590071
NA12546	6	171089039	191797	892	47988	1615632	1743	506612	44.6123	0.613718
NA19449	6	171083933	214012	799	48531	1615936	1819	506744	45.3875	0.575655
NA19788	6	171100902	205191	833	46523	1617788	2175	506764	44.3985	0.5634
NA20339	6	171090486	197077	868	47559	1617484	1852	506604	45.5273	0.391832
NA20810	6	171100570	185717	921	46143	1615600	1836	506552	44.1945	0.490734
HG00173	6	171103242	185588	921	48733	1615588	1910	506564	45.2103	0.599116
HG00339	6	171068623	200227	854	49932	1615676	1900	506624	46.4887	0.598793
HG00475	6	171105861	220124	777	48846	1615900	1751	506864	45.3119	0.715978
HG00619	6	171078094	229040	746	50017	1616108	1939	506916	46.391	0.794566
HG01390	6	171108878	189183	904	53813	1617384	1835	506572	50.1627	0.644395
NA12546	6	171089039	191797	892	49295	1615720	1847	506612	45.7975	0.611215
NA19449	6	171083933	214012	799	48752	1615840	1937	506744	45.48	0.570978
NA19788	6	171100902	205191	833	47086	1615976	1820	506768	44.8165	0.64184
NA20339	6	171090486	197077	868	46260	1617484	1758	506604	44.3708	0.361375
NA20810	6	171100570	185717	921	47277	1615672	1813	506548	45.1813	0.522442
HG00173	6	171103242	185588	921	49001	1615540	1845	506560	45.5856	0.546986
HG00339	6	171068623	200227	854	48007	1617564	1746	506628	44.6296	0.599142
HG00475	6	171105861	220124	777	47848	1615904	1914	506868	44.4247	0.708906
HG00619	6	171078094	229040	746	49983	1615960	1761	506916	46.2607	0.773744
HG01390	6	171108878	189183	904	48151	1615784	1743	506572	44.7439	0.588546
NA12546	6	171089039	191797	892	47485	1615668	1899	506612	43.8729	0.65457
NA19449	6	171083933	214012	799	47167	1615792	1845	506740	43.8119	0.568221
NA19788	6	171100902	205191	833	47453	1615884	1728	506768	44.097	0.665522
NA20339	6	171090486	197077	868	45590	1615700	1752	506604	43.9753	0.346409
NA20810	6	171100570	185717	921	48755	1615540	1812	506552	46.6317	0.454729
HG00173	6	171103242	185588	921	51448	1615660	1749	506564	47.8592	0.648559
HG00339	6	171068623	200227	854	48202	1615828	1826	506624	44.7142	0.601708
HG00475	6	171105861	220124	777	47921	1616008	1832	506864	44.5264	0.708073
HG00619	6	171078094	229040	746	48733	1615868	1742	506916	45.1446	0.77193
HG01390	6	171108878	189183	904	49209	1615692	1738	506576	45.6762	0.589802
NA12546	6	171089039	191797	892	48194	1615720	1743	506608	44.7597	0.618048
NA19449	6	171083933	214012	799	48577	1617768	1750	506744	45.0924	0.616672
NA19788	6	171100902	205191	833	49301	1615792	1753	506764	45.6916	0.728066
NA20339	6	171090486	197077	868	45854	1615784	1746	506608	44.1284	0.35
NA20810	6	171100570	185717	921	46011	1614224	1748	506548	44.1304	0.429712
HG00173	6	171103242	185588	921	47979	1617364	1907	506560	44.3834	0.64232
HG00339	6	171068623	200227	854	50002	1617568	1792	506624	46.4366	0.651825
HG00475	6	171105861	220124	777	49106	1615952	1823	506864	45.5885	0.710747
HG00619	6	171078094	229040	746	48000	1615968	1835	506916	44.4618	0.742834
HG01390	6	171108878	189183	904	48420	1617384	1729	506576	44.9748	0.553697
NA12546	6	171089039	191797	892	48970	1617496	1549	506612	45.4686	0.614397
NA19449	6	171083933	214012	799	49137	1615792	3065	506740	45.531	0.579144
NA19788	6	171100902	205191	833	49281	1617784	3048	506764	45.7101	0.641635
NA20339	6	171090486	197077	868	47425	1615692	1895	506608	45.4493	0.355703
NA20810	6	171100570	185717	921	45953	1615768	1889	506552	44.1689	0.41994
HG00173	6	171103242	185588	921	50411	1615608	2600	506564	46.8015	0.608552
HG00339	6	171068623	200227	854	47708	1615800	1747	506624	44.35	0.596927
HG00475	6	171105861	220124	777	48903	1617976	1827	506864	45.4487	0.629616
HG00619	6	171078094	229040	746	48442	1616092	1754	506916	44.888	0.739286
HG01390	6	171108878	189183	904	48217	1615564	1854	506572	44.6866	0.61794
NA12546	6	171089039	191797	892	48388	1615752	1814	506608	44.8116	0.662269
NA19449	6	171083933	214012	799	48202	1615744	1847	506740	44.7628	0.573147
NA19788	6	171100902	205191	833	50629	1615788	1825	506764	46.9269	0.690068
NA20339	6	171090486	197077	868	47450	1615836	1824	506604	45.5444	0.35252
NA20810	6	171100570	185717	921	46027	1615624	1898	506552	44.1527	0.420476
HG00173	7	159117255	170300	934	48918	1504844	1824	471304	45.7185	0.455359
HG00339	7	159133228	172669	921	45185	1504956	1829	471356	42.013	0.499481
HG00475	7	159099247	198212	802	46422	1505028	1779	471516	43.0572	0.630156
HG00619	7	159128723	197227	806	45824	1505176	1630	471564	42.3694	0.598898
HG01390	7	159124782	174219	913	44701	1506424	1723	471340	41.4193	0.510781
NA12546	7	159120435	166747	954	44883	1504876	1728	471280	41.6242	0.504342
NA19449	7	159125495	198518	801	44360	1505152	1775	471556	41.2628	0.558123
NA19788	7	159125471	179465	886	43193	1506544	1745	471404	41.3311	0.365064
NA20339	7	159131415	187057	850	43492	1504868	1557	471448	41.5986	0.347256
NA20810	7	159125760	174323	912	43382	1503460	1775	471360	41.618	0.381841
HG00173	7	159117255	170300	934	45583	1506376	1676	471304	42.3668	0.527291
HG00339	7	159133228	172669	921	45776	1503576	1722	471352	42.4667	0.504454
HG00475	7	159099247	198212	802	44768	1504932	1716	471520	41.3764	0.621697
HG00619	7	159128723	197227	806	44817	1505112	1623	471568	41.5291	0.581908
HG01390	7	159124782	174219	913	44812	1504904	1736	471340	41.5605	0.500706
NA12546	7	159120435	166747	954	44529	1503464	1562	471276	41.3291	0.503584
NA19449	7	159125495	198518	801	48749	1506844	1819	471556	45.6126	0.610679
NA19788	7	159125471	179465	886	43538	1503500	1624	471400	41.5568	0.372784
NA20339	7	159131415	187057	850	43209	1504888	1726	471448	41.3861	0.332232
NA20810	7	159125760	174323	912	43106	1503480	1791	471360	41.313	0.381419
HG00173	7	159117255	170300	934	44527	1503552	1725	471304	41.3311	0.488518
HG00339	7	159133228	172669	921	45152	1504936	1819	471356	41.9487	0.504968
HG00475	7	159099247	198212	802	44903	1506836	1732	471516	41.5977	0.62312
HG00619	7	159128723	197227	806	45547	1505020	1587	471564	42.301	0.579399
HG01390	7	159124782	174219	913	46037	1504896	1710	471340	42.7072	0.511497
NA12546	7	159120435	166747	954	45518	1504860	1827	471276	42.3042	0.509927
NA19449	7	159125495	198518	801	44160	1505024	1706	471552	41.0692	0.557368
NA19788	7	159125471	179465	886	42866	1504940	1725	471400	41.0462	0.362561
NA20339	7	159131415	187057	850	42909	1503588	1616	471448	41.1111	0.330708
NA20810	7	159125760	174323	912	43866	1503448	1616	471360	41.9641	0.370418
HG00173	7	159117255	170300	934	45650	1504904	1825	471304	42.428	0.52767
HG00339	7	159133228	172669	921	44959	1506436	1826	471352	41.6741	0.503977
HG00475	7	159099247	198212	802	44581	1504940	1816	471520	41.3336	0.614806
HG00619	7	159128723	197227	806	44685	1505100	1818	471568	41.4357	0.600495
HG01390	7	159124782	174219	913	44338	1503544	1717	471340	41.0649	0.509662
NA12546	7	159120435	166747	954	45447	1506316	1817	471276	42.2904	0.423559
NA19449	7	159125495	198518	801	44694	1505088	1822	471556	41.5608	0.560131
NA19788	7	159125471	179465	886	43169	1503472	1827	471400	41.2847	0.365639
NA20339	7	159131415	187057	850	42933	1503564	1724	471448	40.9975	0.433342
NA20810	7	159125760	174323	912	43152	1504944	1792	471360	41.2808	0.411444
HG00173	7	159117255	170300	934	44733	1503492	1722	471304	41.5426	0.488063
HG00339	7	159133228	172669	921	46198	1504872	1844	471356	42.9311	0.499802
HG00475	7	159099247	198212	802	44616	1505056	1727	471520	41.3217	0.63113
HG00619	7	159128723	197227	806	44741	1505188	1725	471568	41.3553	0.60612
HG01390	7	159124782	174219	913	44332	1506424	1560	471336	41.0966	0.547486
NA12546	7	159120435	166747	954	45573	1503532	1821	471280	42.311	0.504534
NA19449	7	159125495	198518	801	45125	1505088	1789	471556	41.9761	0.558569
NA19788	7	159125471	179465	886	42617	1505040	1738	471404	40.741	0.363933
NA20339	7	159131415	187057	850	42828	1504644	1738	471444	40.9645	0.339362
NA20810	7	159125760	174323	912	43594	1503592	1776	471360	41.7807	0.371172
HG00173	7	159117255	170300	934	45413	1503560	1617	471308	42.1589	0.488315
HG00339	7	159133228	172669	921	46448	1503544	1565	471352	43.2325	0.540994
HG00475	7	159099247	198212	802	44937	1504972	1820	471516	41.6123	0.621156
HG00619	7	159128723	197227	806	46158	1506868	1723	471564	42.7792	0.605693
HG01390	7	159124782	174219	913	44752	1503536	1636	471340	41.4906	0.499471
NA12546	7	159120435	166747	954	45504	1506308	1717	471280	42.1622	0.550916
NA19449	7	159125495	198518	801	44784	1504968	1727	471556	41.6091	0.563282
NA19788	7	159125471	179465	886	42894	1503540	1729	471404	40.9827	0.364212
NA20339	7	159131415	187057	850	42689	1504884	1625	471448	40.8595	0.332345
NA20810	7	159125760	174323	912	43257	1506464	1621	471364	41.421	0.37106
HG00173	7	159117255	170300	934	44824	1506372	1624	471304	41.5341	0.492601
HG00339	7	159133228	172669	921	45215	1504924	1916	471352	41.8135	0.504904
HG00475	7	159099247	198212	802	44400	1504972	1737	471520	41.1337	0.615007
HG00619	7	159128723	197227	806	46037	1504900	1795	471564	42.6218	0.583247
HG01390	7	159124782	174219	913	45258	1503508	1626	471336	41.9073	0.510306
NA12546	7	159120435	166747	954	43980	1503564	1557	471276	40.8432	0.50159
NA19449	7	159125495	198518	801	43993	1506848	1841	471556	40.8361	0.556055
NA19788	7	159125471	179465	886	43680	1503576	1833	471404	40.602	0.509903
NA20339	7	159131415	187057	850	45048	1505004	1713	471444	43.1988	0.362741
NA20810	7	159125760	174323	912	44806	1503528	1706	471360	42.8438	0.406467
HG00173	7	159117255	170300	934	51947	1504880	1833	471304	48.5509	0.53503
HG00339	7	159133228	172669	921	44796	1503604	1732	471356	41.496	0.503168
HG00475	7	159099247	198212	802	44759	1505036	1565	471520	41.4815	0.616152
HG00619	7	159128723	197227	806	44807	1505084	1625	471568	41.3799	0.604471
HG01390	7	159124782	174219	913	45569	1503508	1829	471340	42.3455	0.504242
NA12546	7	159120435	166747	954	44713	1504908	1632	471280	41.3607	0.507906
NA19449	7	159125495	198518	801	44775	1505044	1713	471552	41.5102	0.60176
NA19788	7	159125471	179465	886	44300	1506544	1766	471404	41.0127	0.516727
NA20339	7	159131415	187057	850	43592	1503456	1831	471444	41.7688	0.333014
NA20810	7	159125760	174323	912	43378	1503520	1809	471360	41.623	0.371763
HG00173	7	159117255	170300	934	44103	1503492	1794	471308	40.8552	0.491701
HG00339	7	159133228	172669	921	43985	1505516	1740	471356	40.702	0.503064
HG00475	7	159099247	198212	802	45050	1505152	1802	471516	41.8325	0.616261
HG00619	7	159128723	197227	806	45893	1505144	1727	471568	42.5127	0.600911
HG01390	7	159124782	174219	913	44433	1504848	1729	471336	41.1497	0.509979
NA12546	7	159120435	166747	954	44445	1503476	1625	471276	41.3187	0.487462
NA19449	7	159125495	198518	801	45396	1505048	1748	471552	42.0822	0.604834
NA19788	7	159125471	179465	886	45280	1503572	1736	471404	41.9072	0.516768
NA20339	7	159131415	187057	850	43361	1503484	1742	471448	41.532	0.331813
NA20810	7	159125760	174323	912	42572	1503584	1755	471360	40.9246	0.3677
HG00173	7	159117255	170300	934	43823	1503564	1712	471304	40.6102	0.486228
HG00339	7	159133228	172669	921	45873	1504916	1770	471352	42.5146	0.504837
HG00475	7	159099247	198212	802	46076	1505016	1702	471516	42.6709	0.621223
HG00619	7	159128723	197227	806	45269	1505112	1765	471568	41.7967	0.6049
HG01390	7	159124782	174219	913	44872	1504848	1561	471336	41.5396	0.5476
NA12546	7	159120435	166747	954	44747	1504880	1828	471276	41.4776	0.508168
NA19449	7	159125495	198518	801	45005	1506848	1820	471556	41.6867	0.603582
NA19788	7	159125471	179465	886	46654	1505044	1856	471400	43.2189	0.53846
NA20339	7	159131415	187057	850	43237	1503428	1839	471444	41.4182	0.332981
NA20810	7	159125760	174323	912	42803	1503544	1738	471360	41.0435	0.366601
HG00173	8	146359227	170602	857	41064	1387000	1576	433944	37.9486	0.431559
HG00339	8	146337149	162799	898	42275	1386788	1680	433820	39.132	0.408361
HG00475	8	146352404	175468	834	40661	1384072	1862	433968	37.6075	0.478245
HG00619	8	146359650	174521	838	41775	1385448	1620	433972	38.6518	0.41393
HG01390	8	146354302	164499	889	41996	1384120	1723	433852	38.8336	0.390297
NA12546	8	146345264	165275	885	41556	1384108	1696	433856	38.486	0.423866
NA19449	8	146361067	187535	780	40740	1383932	1676	434060	38.5251	0.380096
NA19788	8	146342896	155892	938	39721	1385460	1743	433768	37.8753	0.276107
NA20339	8	146355688	162200	902	39887	1383716	1635	433820	38.1106	0.260081
NA20810	8	146336528	160553	911	39767	1383996	1693	433796	37.9404	0.346562
HG00173	8	146359227	170602	857	41815	1384132	1704	433944	38.6843	0.432423
HG00339	8	146337149	162799	898	42983	1384048	1630	433816	39.8327	0.419358
HG00475	8	146352404	175468	834	40996	1384084	1709	433968	37.9056	0.446302
HG00619	8	146359650	174521	838	41275	1384072	1675	433968	38.2508	0.412637
HG01390	8	146354302	164499	889	41526	1384004	1661	433856	38.4222	0.391214
NA12546	8	146345264	165275	885	41366	1384108	1635	433856	38.3236	0.431316
NA19449	8	146361067	187535	780	40364	1385648	1608	434060	38.1533	0.408672
NA19788	8	146342896	155892	938	39814	1385548	1550	433772	38.0681	0.276143
NA20339	8	146355688	162200	902	39669	1383820	1704	433820	38.0106	0.252238
NA20810	8	146336528	160553	911	39808	1385392	1713	433796	37.9782	0.3531
HG00173	8	146359227	170602	857	42242	1384016	1718	433948	38.9653	0.431817
HG00339	8	146337149	162799	898	41860	1383872	1739	433816	38.7227	0.41161
HG00475	8	146352404	175468	834	43436	1387060	1655	433968	40.3386	0.48509
HG00619	8	146359650	174521	838	42128	1387044	1725	433968	38.9623	0.418045
HG01390	8	146354302	164499	889	42329	1386832	1821	433852	39.2103	0.409069
NA12546	8	146345264	165275	885	42258	1383884	1736	433968	39.1065	0.400257
NA19449	8	146361067	187535	780	41307	1385556	1699	434060	38.9166	0.438523
NA19788	8	146342896	155892	938	40889	1383744	1429	433772	39.0475	0.289094
NA20339	8	146355688	162200	902	40651	1386756	1702	433820	38.8513	0.262779
NA20810	8	146336528	160553	911	40262	1384052	1730	433800	38.4819	0.289016
HG00173	8	146359227	170602	857	42217	1384096	1710	433948	39.0207	0.431615
HG00339	8	146337149	162799	898	41909	1384056	1624	433816	38.922	0.422311
HG00475	8	146352404	175468	834	40763	1385400	1712	433972	37.7647	0.445448
HG00619	8	146359650	174521	838	41285	1385456	1737	433972	38.316	0.414048
HG01390	8	146354302	164499	889	41168	1384024	1599	433852	38.0658	0.390794
NA12546	8	146345264	165275	885	42060	1384112	1771	433856	39.0318	0.396717
NA19449	8	146361067	187535	780	40362	1385528	1576	434060	38.1471	0.407825
NA19788	8	146342896	155892	938	39848	1383756	1596	433772	38.0489	0.287928
NA20339	8	146355688	162200	902	39387	1384136	1642	433820	37.7534	0.252186
NA20810	8	146336528	160553	911	39696	1383876	1688	433800	38.0096	0.289269
HG00173	8	146359227	170602	857	41626	1385428	1651	433948	38.4931	0.428194
HG00339	8	146337149	162799	898	42701	1385392	1719	433816	39.6899	0.415733
HG00475	8	146352404	175468	834	41899	1385400	1625	433972	38.8934	0.480069
HG00619	8	146359650	174521	838	41252	1385504	1728	433968	38.1469	0.419071
HG01390	8	146354302	164499	889	41105	1384120	1700	433856	38.0238	0.389875
NA12546	8	146345264	165275	885	42096	1385144	1698	433856	39.0639	0.395915
NA19449	8	146361067	187535	780	41310	1387224	1696	434060	39.0055	0.40596
NA19788	8	146342896	155892	938	40600	1384080	1685	433772	38.8148	0.278316
NA20339	8	146355688	162200	902	40327	1383760	1566	433824	38.4635	0.340103
NA20810	8	146336528	160553	911	40157	1386760	1629	433796	38.3908	0.302784
HG00173	8	146359227	170602	857	41213	1384144	1730	433944	38.0333	0.459241
HG00339	8	146337149	162799	898	42826	1383900	1747	433816	39.6643	0.415617
HG00475	8	146352404	175468	834	41458	1384048	1624	433972	38.392	0.451727
HG00619	8	146359650	174521	838	41995	1387048	1575	433972	38.8801	0.417611
HG01390	8	146354302	164499	889	41812	1385424	1626	433852	38.5776	0.386117
NA12546	8	146345264	165275	885	41882	1383884	1616	433860	38.8276	0.39557
NA19449	8	146361067	187535	780	40317	1385616	1593	434056	38.0644	0.43549
NA19788	8	146342896	155892	938	39599	1384100	1729	433772	37.8256	0.281948
NA20339	8	146355688	162200	902	40161	1383864	1706	433820	38.4813	0.253502
NA20810	8	146336528	160553	911	40036	1383912	1600	433796	38.1993	0.332819
HG00173	8	146359227	170602	857	41929	1385404	1633	433944	38.7896	0.428475
HG00339	8	146337149	162799	898	41780	1383920	1553	433820	38.4107	0.411556
HG00475	8	146352404	175468	834	41199	1385548	1732	433968	38.2234	0.446352
HG00619	8	146359650	174521	838	42577	1387048	1629	433968	39.4232	0.417783
HG01390	8	146354302	164499	889	41391	1385436	1620	433852	38.4228	0.403096
NA12546	8	146345264	165275	885	40696	1383864	1702	433856	37.7457	0.393474
NA19449	8	146361067	187535	780	40798	1386352	1735	434060	37.9737	0.420059
NA19788	8	146342896	155892	938	40426	1384108	1595	433768	37.6113	0.386361
NA20339	8	146355688	162200	902	41375	1383796	1603	433820	39.616	0.279272
NA20810	8	146336528	160553	911	41353	1383968	1727	433796	39.6759	0.305612
HG00173	8	146359227	170602	857	53007	1384004	1664	433944	49.8315	0.464105
HG00339	8	146337149	162799	898	41405	1383824	1624	433816	38.4664	0.387041
HG00475	8	146352404	175468	834	41908	1385404	1622	433972	38.7368	0.447617
HG00619	8	146359650	174521	838	41757	1383988	1717	433968	38.657	0.413408
HG01390	8	146354302	164499	889	41136	1384120	1712	433852	38.0568	0.389972
NA12546	8	146345264	165275	885	41817	1383884	1630	433860	38.8401	0.422383
NA19449	8	146361067	187535	780	41533	1385508	1648	434060	38.5083	0.422382
NA19788	8	146342896	155892	938	41924	1383900	1721	433772	38.8698	0.387773
NA20339	8	146355688	162200	902	39368	1383880	1624	433820	37.7339	0.253098
NA20810	8	146336528	160553	911	39843	1383844	1734	433796	38.1918	0.288777
HG00173	8	146359227	170602	857	41154	1386996	1776	433944	38.0417	0.430571
HG00339	8	146337149	162799	898	41100	1384012	1737	433820	38.0167	0.411595
HG00475	8	146352404	175468	834	40845	1385452	1714	433968	37.7526	0.479748
HG00619	8	146359650	174521	838	40865	1384000	1624	433972	37.7576	0.416849
HG01390	8	146354302	164499	889	41857	1383944	1620	433856	38.7795	0.385745
NA12546	8	146345264	165275	885	41774	1384112	1743	433856	38.7353	0.424767
NA19449	8	146361067	187535	780	41188	1387212	1629	434060	38.1223	0.421166
NA19788	8	146342896	155892	938	41958	1383908	1687	433768	38.9408	0.393056
NA20339	8	146355688	162200	902	40076	1383880	1715	433824	38.3646	0.253288
NA20810	8	146336528	160553	911	40195	1386760	1621	433796	38.4066	0.289321
HG00173	8	146359227	170602	857	42756	1384128	1780	433944	39.5103	0.441214
HG00339	8	146337149	162799	898	42355	1383984	1827	433816	39.3242	0.436625
HG00475	8	146352404	175468	834	40872	1385456	1814	433968	37.8636	0.444179
HG00619	8	146359650	174521	838	41271	1387044	1596	433972	38.173	0.417225
HG01390	8	146354302	164499	889	41604	1384056	1717	433852	38.6629	0.385445
NA12546	8	146345264	165275	885	41326	1385436	1619	433856	38.2931	0.399023
NA19449	8	146361067	187535	780	41142	1385544	1703	434060	38.0552	0.455053
NA19788	8	146342896	155892	938	44368	1385496	1767	433772	41.4815	0.388933
NA20339	8	146355688	162200	902	39975	1386756	1794	433820	38.2813	0.253333
NA20810	8	146336528	160553	911	40221	1385356	1738	433796	38.4778	0.295215
HG00173	9	141205235	130908	1078	35713	1263956	1610	418500	32.7988	0.320206
HG00339	9	141210408	132738	1063	36415	1264252	1623	418528	33.4706	0.304761
HG00475	9	141211183	141068	1001	37073	1264236	1501	418600	34.0058	0.323312
HG00619	9	141210626	145891	967	36122	1264092	1673	418644	33.1638	0.331615
HG01390	9	141206646	125857	1121	35907	1264528	1433	417428	32.9793	0.311126
NA12546	9	141199624	130134	1085	35771	1264152	1450	418480	32.9571	0.281071
NA19449	9	141208767	138156	1022	35401	1264096	1720	418544	33.0176	0.338063
NA19788	9	141197551	140411	1005	34282	1263196	1608	418564	32.6987	0.228915
NA20339	9	141201260	128733	1096	34270	1263180	1632	417424	32.6784	0.214257
NA20810	9	141206372	127317	1109	34200	1265412	1652	417444	32.6475	0.211805
HG00173	9	141205235	130908	1078	36421	1264208	1621	418500	33.4471	0.31317
HG00339	9	141210408	132738	1063	35455	1264136	1801	418524	32.6378	0.304313
HG00475	9	141211183	141068	1001	37434	1264344	1651	418596	34.5108	0.328118
HG00619	9	141210626	145891	967	35761	1264224	1727	418640	32.9593	0.332072
HG01390	9	141206646	125857	1121	36075	1264152	1619	417432	33.1443	0.310567
NA12546	9	141199624	130134	1085	35788	1264132	1589	418480	32.9303	0.314745
NA19449	9	141208767	138156	1022	35366	1265492	1609	418544	32.8859	0.308498
NA19788	9	141197551	140411	1005	34268	1265600	1705	418560	32.6749	0.218214
NA20339	9	141201260	128733	1096	34185	1263992	1733	417424	32.4973	0.257242
NA20810	9	141206372	127317	1109	34265	1263844	1700	417440	32.6732	0.211815
HG00173	9	141205235	130908	1078	35566	1264248	1648	418496	32.7102	0.307805
HG00339	9	141210408	132738	1063	35793	1264136	1592	418528	32.7042	0.334184
HG00475	9	141211183	141068	1001	35640	1264096	1614	418600	32.7219	0.332809
HG00619	9	141210626	145891	967	35907	1264160	1624	418644	33.0202	0.331561
HG01390	9	141206646	125857	1121	35371	1264192	1731	417432	32.5832	0.306058
NA12546	9	141199624	130134	1085	36571	1265404	1701	418480	33.6264	0.285853
NA19449	9	141208767	138156	1022	36104	1264024	1721	418540	33.6772	0.294405
NA19788	9	141197551	140411	1005	34778	1263968	1640	418560	33.03	0.229516
NA20339	9	141201260	128733	1096	34636	1263136	1653	417420	33.0536	0.191543
NA20810	9	141206372	127317	1109	34659	1263864	1738	417440	33.0858	0.204198
HG00173	9	141205235	130908	1078	36298	1264196	1603	418496	33.3176	0.320917
HG00339	9	141210408	132738	1063	36629	1264156	1649	418528	33.6187	0.309511
HG00475	9	141211183	141068	1001	35596	1265592	1668	418596	32.8294	0.305165
HG00619	9	141210626	145891	967	36088	1264088	1705	418644	33.1923	0.33157
HG01390	9	141206646	125857	1121	35491	1264060	2309	417428	32.68	0.310714
NA12546	9	141199624	130134	1085	35697	1263916	1652	418476	32.6986	0.284785
NA19449	9	141208767	138156	1022	35096	1264128	1940	418544	32.7374	0.30909
NA19788	9	141197551	140411	1005	34248	1265564	1718	418560	32.7081	0.217321
NA20339	9	141201260	128733	1096	34192	1265328	1442	417424	32.5942	0.200587
NA20810	9	141206372	127317	1109	34090	1263856	1618	417444	32.6195	0.204135
HG00173	9	141205235	130908	1078	35936	1265504	1694	418500	33.0958	0.308942
HG00339	9	141210408	132738	1063	35635	1264260	1700	418528	32.6488	0.329711
HG00475	9	141211183	141068	1001	35727	1264016	1608	418596	32.887	0.309327
HG00619	9	141210626	145891	967	36242	1264176	1613	418640	33.3377	0.373206
HG01390	9	141206646	125857	1121	35568	1264028	1429	417428	32.8073	0.310674
NA12546	9	141199624	130134	1085	36671	1264168	1624	418480	33.9526	0.281329
NA19449	9	141208767	138156	1022	35663	1265532	1664	418540	33.2963	0.290373
NA19788	9	141197551	140411	1005	34044	1264008	1626	418560	32.4315	0.244776
NA20339	9	141201260	128733	1096	34641	1265348	1746	417424	33.0928	0.191748
NA20810	9	141206372	127317	1109	33959	1263668	1588	417444	32.4132	0.206907
HG00173	9	141205235	130908	1078	36382	1265396	1616	418500	33.4131	0.308842
HG00339	9	141210408	132738	1063	35644	1264256	1710	418528	32.6718	0.32954
HG00475	9	141211183	141068	1001	36177	1265664	1707	418596	33.294	0.309362
HG00619	9	141210626	145891	967	35786	1264320	1619	418640	32.93	0.331393
HG01390	9	141206646	125857	1121	35935	1264144	1647	417428	33.1132	0.306212
NA12546	9	141199624	130134	1085	36283	1264084	1604	418480	33.4439	0.281509
NA19449	9	141208767	138156	1022	35344	1264520	1618	418540	32.9456	0.309055
NA19788	9	141197551	140411	1005	34061	1264164	1657	418560	32.5164	0.216366
NA20339	9	141201260	128733	1096	34053	1263120	1637	417424	32.4861	0.190978
NA20810	9	141206372	127317	1109	34417	1264108	1698	417444	32.8851	0.204104
HG00173	9	141205235	130908	1078	35710	1264216	1441	418496	32.8661	0.333268
HG00339	9	141210408	132738	1063	36212	1264128	1628	418524	33.2994	0.328253
HG00475	9	141211183	141068	1001	36018	1264116	1615	418596	33.2919	0.330026
HG00619	9	141210626	145891	967	35518	1264284	1695	418640	32.6688	0.331634
HG01390	9	141206646	125857	1121	36281	1264044	1618	417432	33.3379	0.311278
NA12546	9	141199624	130134	1085	35441	1265420	1607	418476	32.7267	0.278848
NA19449	9	141208767	138156	1022	35433	1264136	1438	418544	32.7047	0.303137
NA19788	9	141197551	140411	1005	35238	1263968	1603	418560	32.6631	0.302817
NA20339	9	141201260	128733	1096	35716	1264976	1659	417424	34.0497	0.216604
NA20810	9	141206372	127317	1109	35624	1263180	1721	417440	33.9478	0.228413
HG00173	9	141205235	130908	1078	35502	1264232	1723	418496	32.4493	0.339566
HG00339	9	141210408	132738	1063	36246	1264192	1627	418524	33.2368	0.308637
HG00475	9	141211183	141068	1001	35881	1264088	1504	418596	32.9088	0.308768
HG00619	9	141210626	145891	967	35978	1265776	1474	418640	33.0856	0.33185
HG01390	9	141206646	125857	1121	36413	1264196	1601	417428	33.5088	0.306955
NA12546	9	141199624	130134	1085	35661	1264060	1731	418476	32.8896	0.28529
NA19449	9	141208767	138156	1022	36021	1264284	1728	418544	33.2486	0.30399
NA19788	9	141197551	140411	1005	35948	1263948	1616	418564	33.174	0.304518
NA20339	9	141201260	128733	1096	34279	1264196	1728	417420	32.8195	0.191047
NA20810	9	141206372	127317	1109	34134	1263188	1698	417444	32.7524	0.202057
HG00173	9	141205235	130908	1078	36364	1265448	1724	418500	33.3927	0.346373
HG00339	9	141210408	132738	1063	35656	1264108	1700	418524	32.7626	0.308185
HG00475	9	141211183	141068	1001	36081	1264260	1669	418600	33.3563	0.305645
HG00619	9	141210626	145891	967	35711	1264296	1610	418644	32.789	0.335761
HG01390	9	141206646	125857	1121	35899	1264072	1509	417428	33.0796	0.310856
NA12546	9	141199624	130134	1085	36384	1265432	1664	418476	33.5814	0.301629
NA19449	9	141208767	138156	1022	36152	1264268	1609	418540	33.2885	0.317285
NA19788	9	141197551	140411	1005	36492	1264052	1718	418560	33.5271	0.30976
NA20339	9	141201260	128733	1096	34547	1263176	1651	417424	32.9802	0.196542
NA20810	9	141206372	127317	1109	34297	1264108	1615	417440	32.8055	0.204242
HG00173	9	141205235	130908	1078	37027	1264232	1593	418500	33.9963	0.337591
HG00339	9	141210408	132738	1063	35596	1264132	1621	418528	32.7575	0.303242
HG00475	9	141211183	141068	1001	35178	1264192	1709	418600	32.4983	0.303975
HG00619	9	141210626	145891	967	35729	1264312	1628	418644	32.8662	0.331302
HG01390	9	141206646	125857	1121	35862	1263936	1644	417432	33.0163	0.306199
NA12546	9	141199624	130134	1085	35771	1263916	1726	418480	32.9129	0.285003
NA19449	9	141208767	138156	1022	35744	1264212	1722	418540	32.9174	0.309156
NA19788	9	141197551	140411	1005	35458	1264068	1828	418560	32.768	0.30298
NA20339	9	141201260	128733	1096	33931	1264192	1625	417424	32.4786	0.184946
NA20810	9	141206372	127317	1109	34003	1264196	1648	417440	32.541	0.197517
HG00173	10	135525569	162233	835	37572	1263672	1667	402136	34.7113	0.489426
HG00339	10	135523288	157459	860	38901	1266444	1512	402080	36.0578	0.404985
HG00475	10	135520608	173893	779	50171	1263696	1717	402224	47.3606	0.497949
HG00619	10	135532716	174392	777	37733	1266788	1449	402268	34.7516	0.470926
HG01390	10	135533751	147467	919	37729	1263572	1696	402012	34.8216	0.405552
NA12546	10	135527892	161569	838	38290	1263784	1602	402140	35.1273	0.419243
NA19449	10	135533566	155096	873	37590	1263512	1520	402072	34.6604	0.372419
NA19788	10	135525164	168344	805	36186	1265168	1624	402184	34.4226	0.395195
NA20339	10	135530175	154521	877	36098	1263432	1711	402044	34.478	0.251003
NA20810	10	135519297	155841	869	36083	1263384	1598	402060	34.4526	0.297363
HG00173	10	135525569	162233	835	38438	1263732	1500	402132	35.524	0.489694
HG00339	10	135523288	157459	860	37188	1263528	1687	402084	34.5246	0.392537
HG00475	10	135520608	173893	779	38191	1266732	1508	402228	35.337	0.463662
HG00619	10	135532716	174392	777	38555	1265272	1587	402268	35.6235	0.414667
HG01390	10	135533751	147467	919	38490	1263736	1507	402012	35.407	0.405547
NA12546	10	135527892	161569	838	38235	1265124	1587	402136	35.2333	0.419871
NA19449	10	135533566	155096	873	37425	1263692	1493	402072	34.702	0.367299
NA19788	10	135525164	168344	805	36179	1263580	1599	402188	34.4249	0.38241
NA20339	10	135530175	154521	877	36052	1263496	1518	402044	34.3689	0.256943
NA20810	10	135519297	155841	869	36163	1266404	1667	402056	34.412	0.323127
HG00173	10	135525569	162233	835	38564	1266540	1597	402136	35.6859	0.490309
HG00339	10	135523288	157459	860	37837	1265116	1760	402084	34.8747	0.392557
HG00475	10	135520608	173893	779	38040	1263664	1655	402224	35.186	0.464375
HG00619	10	135532716	174392	777	38417	1263716	1649	402264	35.4475	0.466458
HG01390	10	135533751	147467	919	37681	1263520	1613	402012	34.7484	0.404537
NA12546	10	135527892	161569	838	39294	1263720	1719	402136	36.2701	0.432477
NA19449	10	135533566	155096	873	38463	1265284	1433	402068	35.6076	0.373875
NA19788	10	135525164	168344	805	36255	1263696	1673	402188	34.4721	0.354005
NA20339	10	135530175	154521	877	35877	1263788	1702	402044	34.3216	0.240855
NA20810	10	135519297	155841	869	36474	1263768	1502	402060	34.7469	0.288801
HG00173	10	135525569	162233	835	38520	1263732	1622	402132	35.6185	0.481893
HG00339	10	135523288	157459	860	38364	1266444	1716	402080	35.6083	0.42283
HG00475	10	135520608	173893	779	38217	1263664	1512	402228	35.3605	0.466927
HG00619	10	135532716	174392	777	37751	1263720	1687	402268	34.861	0.471985
HG01390	10	135533751	147467	919	38599	1263464	1601	402016	35.5453	0.404725
NA12546	10	135527892	161569	838	37652	1263784	1622	402136	34.7831	0.41985
NA19449	10	135533566	155096	873	37581	1263584	1672	402068	34.8468	0.372692
NA19788	10	135525164	168344	805	36181	1263584	1715	402184	34.4052	0.398781
NA20339	10	135530175	154521	877	36036	1263808	1603	402044	34.3096	0.24559
NA20810	10	135519297	155841	869	36193	1263412	1599	402056	34.5451	0.292573
HG00173	10	135525569	162233	835	38044	1266552	1615	402136	35.1442	0.490067
HG00339	10	135523288	157459	860	37198	1263528	1660	402084	34.4146	0.393424
HG00475	10	135520608	173893	779	38000	1263780	1499	402228	35.2099	0.463058
HG00619	10	135532716	174392	777	38242	1266788	1709	402264	35.2311	0.472001
HG01390	10	135533751	147467	919	38581	1263728	1521	402016	35.5922	0.405116
NA12546	10	135527892	161569	838	37336	1263536	1593	402140	34.4797	0.411036
NA19449	10	135533566	155096	873	37166	1263736	1499	402072	34.3833	0.370915
NA19788	10	135525164	168344	805	36137	1266656	1601	402188	34.4364	0.308065
NA20339	10	135530175	154521	877	36324	1263288	1612	402048	34.7122	0.246941
NA20810	10	135519297	155841	869	36562	1263780	1620	402060	34.843	0.2882
HG00173	10	135525569	162233	835	38972	1263732	1458	402132	36.0881	0.490897
HG00339	10	135523288	157459	860	47805	1263548	1601	402084	44.9989	0.423561
HG00475	10	135520608	173893	779	38127	1265120	1668	402228	35.2855	0.464673
HG00619	10	135532716	174392	777	38447	1265148	1507	402268	35.3852	0.50977
HG01390	10	135533751	147467	919	37997	1263652	1635	402016	35.1254	0.404666
NA12546	10	135527892	161569	838	37555	1265104	1512	402140	34.6247	0.419436
NA19449	10	135533566	155096	873	37605	1263564	1676	402068	34.8883	0.366974
NA19788	10	135525164	168344	805	36718	1263444	1502	402184	34.8987	0.310979
NA20339	10	135530175	154521	877	35698	1263468	1636	402048	34.2465	0.24435
NA20810	10	135519297	155841	869	36371	1266404	1601	402060	34.6464	0.287918
HG00173	10	135525569	162233	835	37657	1263832	1432	402132	34.7524	0.489668
HG00339	10	135523288	157459	860	37489	1263548	1687	402084	34.8254	0.393056
HG00475	10	135520608	173893	779	37894	1263696	1673	402224	35.101	0.463178
HG00619	10	135532716	174392	777	37647	1265208	1427	402268	34.6316	0.500557
HG01390	10	135533751	147467	919	38249	1263740	1603	402012	35.246	0.406551
NA12546	10	135527892	161569	838	37173	1265096	1709	402140	34.3323	0.413566
NA19449	10	135533566	155096	873	37100	1263508	1438	402068	34.2563	0.383334
NA19788	10	135525164	168344	805	36975	1263804	1598	402184	34.2251	0.419819
NA20339	10	135530175	154521	877	37676	1263648	1652	402044	36.021	0.274992
NA20810	10	135519297	155841	869	37675	1263684	1429	402060	35.9948	0.304993
HG00173	10	135525569	162233	835	36937	1263728	1698	402132	34.1954	0.486318
HG00339	10	135523288	157459	860	37879	1266444	1442	402084	35.0668	0.393343
HG00475	10	135520608	173893	779	37809	1265240	1618	402228	34.9989	0.464445
HG00619	10	135532716	174392	777	37724	1266800	1586	402268	34.8355	0.507855
HG01390	10	135533751	147467	919	38907	1263648	1618	402016	36.1788	0.387516
NA12546	10	135527892	161569	838	37377	1263664	1597	402136	34.3967	0.420015
NA19449	10	135533566	155096	873	38293	1263620	1636	402068	35.4368	0.37123
NA19788	10	135525164	168344	805	38693	1265140	1592	402188	35.691	0.441018
NA20339	10	135530175	154521	877	36320	1263436	1624	402048	34.7121	0.245477
NA20810	10	135519297	155841	869	35818	1263412	1640	402056	34.3601	0.28853
HG00173	10	135525569	162233	835	38345	1263804	1595	402132	35.3515	0.489166
HG00339	10	135523288	157459	860	38666	1263804	1559	402084	35.8185	0.397158
HG00475	10	135520608	173893	779	38689	1266732	1638	402228	35.8067	0.498756
HG00619	10	135532716	174392	777	38858	1263764	1714	402268	35.9398	0.474985
HG01390	10	135533751	147467	919	37617	1265040	1702	402012	34.7734	0.404864
NA12546	10	135527892	161569	838	37581	1265256	1709	402136	34.7158	0.418633
NA19449	10	135533566	155096	873	38449	1263552	1631	402072	35.6627	0.397734
NA19788	10	135525164	168344	805	39034	1266644	1671	402184	36.0672	0.450273
NA20339	10	135530175	154521	877	36123	1265100	1439	402048	34.5872	0.247013
NA20810	10	135519297	155841	869	36355	1263812	1624	402056	34.7725	0.289384
HG00173	10	135525569	162233	835	50482	1263776	1495	402136	47.5196	0.526814
HG00339	10	135523288	157459	860	39212	1263604	1502	402084	36.3059	0.41273
HG00475	10	135520608	173893	779	38086	1263572	1514	402228	35.4317	0.436132
HG00619	10	135532716	174392	777	38307	1263776	1602	402268	35.2945	0.483923
HG01390	10	135533751	147467	919	38139	1263788	1613	402016	35.2555	0.435629
NA12546	10	135527892	161569	838	38344	1263580	1615	402136	35.3447	0.419907
NA19449	10	135533566	155096	873	38197	1263664	1682	402072	35.1694	0.398386
NA19788	10	135525164	168344	805	37402	1263588	1628	402184	34.4895	0.437904
NA20339	10	135530175	154521	877	35786	1263628	1607	402044	34.3109	0.23936
NA20810	10	135519297	155841	869	36809	1263628	1655	402056	35.0622	0.289472
HG00173	11	134998195	168651	800	37936	1261688	1705	400636	35.2677	0.410604
HG00339	11	134998841	174488	773	38500	1261796	1511	400688	35.614	0.452309
HG00475	11	135004619	184279	732	36928	1261844	1610	400788	34.1426	0.479518
HG00619	11	134999943	181404	744	37631	1263420	1652	400752	34.6546	0.463892
HG01390	11	135002586	153608	878	37580	1260064	1508	400504	34.8228	0.333912
NA12546	11	135002488	173087	779	37759	1263260	1594	400676	34.8317	0.457312
NA19449	11	134991714	163468	825	37316	1260160	1573	400564	34.6941	0.394774
NA19788	11	134989296	186304	724	36118	1261676	1510	400776	34.3555	0.356076
NA20339	11	134992107	160713	839	36106	1260328	1626	400532	34.3787	0.265067
NA20810	11	134989152	171461	787	36090	1261668	1428	400644	34.3571	0.331046
HG00173	11	134998195	168651	800	38533	1263184	1506	400636	35.7988	0.411414
HG00339	11	134998841	174488	773	37129	1261768	1634	400692	34.4769	0.395106
HG00475	11	135004619	184279	732	37976	1261816	1585	400788	35.1392	0.445784
HG00619	11	134999943	181404	744	38285	1261760	1503	400756	35.5631	0.421711
HG01390	11	135002586	153608	878	38504	1260296	1433	400500	35.4843	0.369636
NA12546	11	135002488	173087	779	38219	1261748	1664	400680	35.2354	0.45695
NA19449	11	134991714	163468	825	37669	1261668	1667	400564	35.1268	0.355026
NA19788	11	134989296	186304	724	36203	1261768	1500	400776	34.3598	0.327085
NA20339	11	134992107	160713	839	36080	1261080	1664	400532	34.3537	0.278107
NA20810	11	134989152	171461	787	35953	1260112	1604	400644	34.3189	0.308506
HG00173	11	134998195	168651	800	38249	1261720	1598	400636	35.5334	0.411888
HG00339	11	134998841	174488	773	38262	1260360	1590	400692	35.2762	0.462706
HG00475	11	135004619	184279	732	37407	1263484	1895	400792	34.6905	0.443818
HG00619	11	134999943	181404	744	39026	1261640	1591	400752	35.8999	0.463959
HG01390	11	135002586	153608	878	38661	1260352	1677	400504	35.7211	0.397324
NA12546	11	135002488	173087	779	39072	1261556	1502	400676	36.018	0.480196
NA19449	11	134991714	163468	825	37203	1260272	1736	400564	34.5188	0.413346
NA19788	11	134989296	186304	724	36913	1263488	1605	400780	35.0046	0.335533
NA20339	11	134992107	160713	839	36171	1260176	1500	400532	34.4753	0.265913
NA20810	11	134989152	171461	787	35888	1260340	1587	400644	34.37	0.302177
HG00173	11	134998195	168651	800	39146	1260216	1705	400632	36.1684	0.410496
HG00339	11	134998841	174488	773	37433	1263292	1588	400688	34.6498	0.430416
HG00475	11	135004619	184279	732	37316	1261832	1625	400792	34.6364	0.444079
HG00619	11	134999943	181404	744	38316	1261804	1602	400752	35.42	0.462146
HG01390	11	135002586	153608	878	38388	1260084	1587	400500	35.6083	0.369673
NA12546	11	135002488	173087	779	37420	1260352	1595	400680	34.503	0.4583
NA19449	11	134991714	163468	825	37654	1260132	1508	400568	34.9279	0.394146
NA19788	11	134989296	186304	724	36510	1263484	1435	400780	34.6258	0.3335
NA20339	11	134992107	160713	839	36254	1260296	1707	400532	34.4915	0.316455
NA20810	11	134989152	171461	787	36157	1261676	1433	400644	34.437	0.364807
HG00173	11	134998195	168651	800	37942	1261652	1505	400632	35.2836	0.411431
HG00339	11	134998841	174488	773	37201	1261796	1427	400688	34.378	0.431249
HG00475	11	135004619	184279	732	37196	1261708	1711	400788	34.5527	0.356512
HG00619	11	134999943	181404	744	37789	1260384	1584	400752	34.5631	0.499977
HG01390	11	135002586	153608	878	36971	1260344	1505	400500	34.1661	0.39771
NA12546	11	135002488	173087	779	38964	1260368	1513	400680	35.9244	0.465866
NA19449	11	134991714	163468	825	37034	1260164	1425	400564	34.4071	0.394143
NA19788	11	134989296	186304	724	36179	1261856	1678	400776	34.3057	0.370544
NA20339	11	134992107	160713	839	36444	1259952	1614	400536	34.7836	0.246373
NA20810	11	134989152	171461	787	35950	1261676	1612	400644	34.3049	0.301486
HG00173	11	134998195	168651	800	37072	1261676	1657	400636	34.3889	0.410716
HG00339	11	134998841	174488	773	49166	1261724	1781	400692	46.3665	0.430001
HG00475	11	135004619	184279	732	37677	1261700	1435	400788	34.8559	0.444039
HG00619	11	134999943	181404	744	38354	1261716	1603	400752	35.3717	0.463921
HG01390	11	135002586	153608	878	37860	1260120	1701	400504	34.9257	0.369852
NA12546	11	135002488	173087	779	37496	1261680	1503	400680	34.5369	0.455745
NA19449	11	134991714	163468	825	37286	1261620	1439	400564	34.6016	0.394637
NA19788	11	134989296	186304	724	36616	1261732	1666	400780	34.7808	0.368543
NA20339	11	134992107	160713	839	36237	1262988	1595	400536	34.4548	0.24975
NA20810	11	134989152	171461	787	35998	1263208	1614	400644	34.2665	0.308143
HG00173	11	134998195	168651	800	37705	1260252	1480	400632	34.9899	0.410506
HG00339	11	134998841	174488	773	38226	1260268	1673	400692	35.2885	0.417511
HG00475	11	135004619	184279	732	37683	1261812	1643	400788	34.979	0.445418
HG00619	11	134999943	181404	744	38648	1260280	1677	400752	35.8741	0.411292
HG01390	11	135002586	153608	878	38244	1260196	1589	400504	35.3678	0.371817
NA12546	11	135002488	173087	779	37155	1261672	1659	400676	34.3491	0.450835
NA19449	11	134991714	163468	825	37040	1263064	1650	400564	34.2656	0.387106
NA19788	11	134989296	186304	724	36738	1261668	1592	400776	33.8592	0.45652
NA20339	11	134992107	160713	839	37827	1260180	1522	400532	36.1456	0.271429
NA20810	11	134989152	171461	787	37828	1263216	1603	400644	36.0515	0.336794
HG00173	11	134998195	168651	800	50388	1263180	1549	400632	47.5955	0.443595
HG00339	11	134998841	174488	773	37432	1260380	1592	400688	34.5628	0.429095
HG00475	11	135004619	184279	732	37428	1261744	1583	400792	34.6216	0.442718
HG00619	11	134999943	181404	744	37772	1261708	1703	400752	34.8258	0.462889
HG01390	11	135002586	153608	878	37287	1261784	1723	400504	34.448	0.369103
NA12546	11	135002488	173087	779	38072	1263260	1661	400676	35.1607	0.455703
NA19449	11	134991714	163468	825	38483	1260988	1506	400568	35.5716	0.391594
NA19788	11	134989296	186304	724	38597	1261668	1502	400776	35.5505	0.457213
NA20339	11	134992107	160713	839	35872	1259900	1634	400532	34.2697	0.255394
NA20810	11	134989152	171461	787	35983	1261760	1605	400644	34.4095	0.305423
HG00173	11	134998195	168651	800	38134	1260184	1658	400636	35.3582	0.376293
HG00339	11	134998841	174488	773	38710	1261744	1735	400692	35.9654	0.453305
HG00475	11	135004619	184279	732	38537	1263468	1710	400792	35.8476	0.470839
HG00619	11	134999943	181404	744	38652	1260360	1708	400752	35.7051	0.47625
HG01390	11	135002586	153608	878	38128	1261800	1454	400500	35.2502	0.368898
NA12546	11	135002488	173087	779	38247	1263260	1596	400676	35.2851	0.457507
NA19449	11	134991714	163468	825	38586	1260300	1668	400568	35.6219	0.39249
NA19788	11	134989296	186304	724	39184	1261768	1501	400776	35.9631	0.479833
NA20339	11	134992107	160713	839	36070	1261660	1429	400532	34.298	0.238485
NA20810	11	134989152	171461	787	36606	1260216	1696	400640	34.9364	0.308866
HG00173	11	134998195	168651	800	50552	1260308	1666	400632	47.6653	0.443408
HG00339	11	134998841	174488	773	38685	1260356	1713	400688	35.7739	0.459242
HG00475	11	135004619	184279	732	37551	1262932	1452	400788	34.6985	0.442509
HG00619	11	134999943	181404	744	37815	1261856	1646	400756	34.8933	0.463523
HG01390	11	135002586	153608	878	37316	1261728	1640	400504	34.5149	0.369545
NA12546	11	135002488	173087	779	37250	1261772	1525	400676	34.3943	0.455075
NA19449	11	134991714	163468	825	38485	1261624	1713	400564	35.5374	0.422641
NA19788	11	134989296	186304	724	50528	1261772	1810	400780	47.6928	0.456321
NA20339	11	134992107	160713	839	36211	1262992	1678	400532	34.6781	0.246378
NA20810	11	134989152	171461	787	36261	1263216	1723	400644	34.6457	0.308674
HG00173	12	133841460	148067	903	37041	1246256	1396	397068	34.512	0.389768
HG00339	12	133842277	156067	857	38551	1246456	1537	397136	35.6213	0.478504
HG00475	12	133838486	170641	784	36605	1248004	1532	397252	33.964	0.523406
HG00619	12	133831830	173332	772	37294	1246600	1545	397252	34.4762	0.469148
HG01390	12	133843935	142494	939	37191	1246368	1455	397008	34.3758	0.449149
NA12546	12	133846656	153186	873	37324	1248064	1463	397120	34.5381	0.420192
NA19449	12	133830814	154201	867	36990	1246500	1389	397072	34.5881	0.422229
NA19788	12	133826086	164077	815	35578	1246448	1333	397164	33.9068	0.401695
NA20339	12	133839489	143086	935	36053	1247828	1317	396992	34.1649	0.324152
NA20810	12	133848124	154161	868	35585	1246500	1390	397124	34.0446	0.324736
HG00173	12	133841460	148067	903	38266	1246576	1546	397068	35.543	0.436011
HG00339	12	133842277	156067	857	38695	1246632	1486	397136	35.7963	0.476139
HG00475	12	133838486	170641	784	37536	1247988	1540	397256	34.789	0.524376
HG00619	12	133831830	173332	772	37102	1248016	1368	397256	34.3542	0.488251
HG01390	12	133843935	142494	939	37244	1246544	1464	397008	34.3592	0.448676
NA12546	12	133846656	153186	873	37768	1246616	1393	397120	34.9553	0.421297
NA19449	12	133830814	154201	867	37066	1246468	1462	397076	34.679	0.437021
NA19788	12	133826086	164077	815	35641	1247892	1576	397164	34.073	0.348815
NA20339	12	133839489	143086	935	35740	1247756	1398	396988	34.2048	0.258621
NA20810	12	133848124	154161	868	35679	1246428	1397	397128	34.0866	0.327505
HG00173	12	133841460	148067	903	36826	1246492	1565	397064	34.2691	0.429474
HG00339	12	133842277	156067	857	37641	1249228	1476	397140	34.9319	0.467054
HG00475	12	133838486	170641	784	37978	1246600	1404	397252	35.2033	0.524225
HG00619	12	133831830	173332	772	38426	1246632	1584	397252	35.5658	0.487296
HG01390	12	133843935	142494	939	37037	1246544	1607	397008	34.2497	0.449444
NA12546	12	133846656	153186	873	38438	1246480	1508	397120	35.5485	0.436008
NA19449	12	133830814	154201	867	38209	1246612	1494	397072	35.6602	0.449128
NA19788	12	133826086	164077	815	36731	1246548	1537	397168	34.8028	0.370242
NA20339	12	133839489	143086	935	35547	1246440	1319	396992	34.1033	0.260947
NA20810	12	133848124	154161	868	35681	1246356	1472	397128	34.1518	0.323294
HG00173	12	133841460	148067	903	38491	1246356	1471	397064	35.7335	0.442116
HG00339	12	133842277	156067	857	37797	1246512	1485	397136	34.9976	0.478652
HG00475	12	133838486	170641	784	37000	1247936	1390	397252	34.3172	0.519692
HG00619	12	133831830	173332	772	37662	1247936	1462	397252	34.7931	0.488256
HG01390	12	133843935	142494	939	38369	1246388	1489	397012	35.3906	0.449355
NA12546	12	133846656	153186	873	36785	1246536	1580	397116	34.124	0.421193
NA19449	12	133830814	154201	867	36928	1246460	1457	397072	34.5057	0.421289
NA19788	12	133826086	164077	815	35842	1246380	1596	397164	34.078	0.352691
NA20339	12	133839489	143086	935	35843	1246508	1491	396988	34.2215	0.259392
NA20810	12	133848124	154161	868	35825	1246632	1474	397124	34.1976	0.323802
HG00173	12	133841460	148067	903	37441	1246464	1503	397064	34.679	0.43067
HG00339	12	133842277	156067	857	36560	1246648	2329	397136	33.736	0.498991
HG00475	12	133838486	170641	784	36706	1246556	1543	397256	34.1351	0.523945
HG00619	12	133831830	173332	772	37691	1246560	1390	397256	34.8397	0.48982
HG01390	12	133843935	142494	939	37784	1246404	1472	397008	34.9535	0.449911
NA12546	12	133846656	153186	873	38436	1246524	1507	397116	35.4704	0.431373
NA19449	12	133830814	154201	867	37459	1247368	1478	397076	35.1128	0.425329
NA19788	12	133826086	164077	815	35526	1249328	1491	397164	33.8902	0.350779
NA20339	12	133839489	143086	935	35967	1246216	1347	396992	34.311	0.25766
NA20810	12	133848124	154161	868	35511	1246532	1313	397124	33.9815	0.328778
HG00173	12	133841460	148067	903	36849	1246496	1554	397064	34.2643	0.432228
HG00339	12	133842277	156067	857	36852	1248240	1701	397140	34.1027	0.4653
HG00475	12	133838486	170641	784	37691	1247940	1561	397252	34.9783	0.562071
HG00619	12	133831830	173332	772	36823	1246544	1586	397256	34.1252	0.489214
HG01390	12	133843935	142494	939	37102	1246412	1513	397008	34.3329	0.484824
NA12546	12	133846656	153186	873	36912	1246432	1477	397116	34.1686	0.420662
NA19449	12	133830814	154201	867	37249	1246516	1483	397072	34.862	0.42411
NA19788	12	133826086	164077	815	36010	1247944	1597	397164	34.1718	0.429439
NA20339	12	133839489	143086	935	35469	1246280	1495	396992	33.8995	0.256568
NA20810	12	133848124	154161	868	35575	1246448	1560	397128	34.0021	0.32359
HG00173	12	133841460	148067	903	37714	1246556	1480	397068	35.0084	0.429994
HG00339	12	133842277	156067	857	37540	1246496	1482	397140	34.7413	0.466922
HG00475	12	133838486	170641	784	37630	1246612	1490	397252	34.8482	0.524158
HG00619	12	133831830	173332	772	38458	1247888	1491	397252	35.6326	0.524263
HG01390	12	133843935	142494	939	38321	1246408	1542	397008	35.5924	0.480485
NA12546	12	133846656	153186	873	36636	1246496	1490	397116	33.9936	0.414314
NA19449	12	133830814	154201	867	36548	1246412	1468	397076	33.7351	0.421825
NA19788	12	133826086	164077	815	36618	1246580	1499	397164	33.8833	0.50016
NA20339	12	133839489	143086	935	35386	1246372	1508	396988	33.9793	0.256581
NA20810	12	133848124	154161	868	37140	1246368	1432	397124	35.4784	0.341095
HG00173	12	133841460	148067	903	36703	1246496	1594	397068	34.1463	0.425782
HG00339	12	133842277	156067	857	36916	1246620	1492	397140	34.1894	0.462273
HG00475	12	133838486	170641	784	36985	1246528	1505	397252	34.2616	0.53644
HG00619	12	133831830	173332	772	37425	1247992	1476	397256	34.5879	0.528973
HG01390	12	133843935	142494	939	37020	1246416	1558	397008	34.2951	0.450318
NA12546	12	133846656	153186	873	37607	1246572	1499	397116	34.8382	0.417627
NA19449	12	133830814	154201	867	36701	1246480	1579	397072	34.0154	0.428763
NA19788	12	133826086	164077	815	38197	1246564	1472	397164	35.3756	0.509709
NA20339	12	133839489	143086	935	35898	1247760	1306	396992	34.4466	0.258054
NA20810	12	133848124	154161	868	35957	1246660	1482	397128	34.1088	0.324489
HG00173	12	133841460	148067	903	38096	1246428	1473	397064	35.3269	0.429393
HG00339	12	133842277	156067	857	38765	1249232	1500	397136	36.1176	0.490621
HG00475	12	133838486	170641	784	36587	1248020	1506	397256	33.9387	0.522058
HG00619	12	133831830	173332	772	36682	1249496	1541	397252	33.8136	0.485209
HG01390	12	133843935	142494	939	37026	1246368	1394	397012	34.2105	0.450285
NA12546	12	133846656	153186	873	37701	1246600	1665	397120	35.0063	0.420808
NA19449	12	133830814	154201	867	37945	1246488	1493	397076	35.1441	0.429281
NA19788	12	133826086	164077	815	38766	1246560	1599	397164	35.7386	0.523376
NA20339	12	133839489	143086	935	35988	1246440	1606	396992	34.3804	0.261304
NA20810	12	133848124	154161	868	35953	1246496	1606	397128	34.2781	0.330797
HG00173	12	133841460	148067	903	38667	1246540	1502	397068	35.8457	0.45878
HG00339	12	133842277	156067	857	36484	1246624	1484	397140	33.8759	0.438022
HG00475	12	133838486	170641	784	36864	1246612	1493	397256	34.1596	0.569164
HG00619	12	133831830	173332	772	37348	1246596	1487	397252	34.4478	0.491706
HG01390	12	133843935	142494	939	37590	1246348	1607	397008	34.8643	0.498307
NA12546	12	133846656	153186	873	37811	1246396	1328	397120	34.9563	0.420328
NA19449	12	133830814	154201	867	36892	1246456	1478	397072	34.1431	0.424992
NA19788	12	133826086	164077	815	37152	1246532	1553	397164	33.9827	0.548097
NA20339	12	133839489	143086	935	35851	1246104	1599	396988	34.31	0.25749
NA20810	12	133848124	154161	868	36321	1246640	1533	397128	34.6155	0.325867
HG00173	13	115159645	134279	857	28339	1048392	1474	342240	26.1326	0.253237
HG00339	13	115160152	133572	862	28408	1048352	1396	342244	25.9508	0.26024
HG00475	13	115162224	144248	798	29228	1048536	1494	342336	26.8732	0.28263
HG00619	13	115168200	142058	810	28533	1048492	1464	342332	26.1834	0.285746
HG01390	13	115169998	133817	860	28526	1048424	1452	342260	26.25	0.268627
NA12546	13	115159353	131901	873	28648	1048424	1458	342220	26.3165	0.252209
NA19449	13	115165966	120268	957	27838	1048584	1470	341096	26.3202	0.159321
NA19788	13	115152828	135895	847	27325	1050020	1487	342248	26.1514	0.177167
NA20339	13	115170206	113342	1016	27082	1046928	1420	341096	25.9378	0.137283
NA20810	13	115166013	139218	827	27188	1048636	1351	342292	25.9341	0.179135
HG00173	13	115159645	134279	857	29390	1048660	1477	342244	27.0312	0.260807
HG00339	13	115160152	133572	862	29365	1048536	1465	342244	27.0204	0.25749
HG00475	13	115162224	144248	798	28332	1048792	1190	342336	26.0615	0.303103
HG00619	13	115168200	142058	810	28578	1048340	1429	342336	26.1772	0.270108
HG01390	13	115169998	133817	860	28623	1049976	1468	342260	26.1666	0.270806
NA12546	13	115159353	131901	873	29047	1049872	1391	342224	26.7031	0.240016
NA19449	13	115165966	120268	957	28871	1049708	1370	341096	26.4541	0.232251
NA19788	13	115152828	135895	847	27539	1049916	1493	342248	26.1575	0.180676
NA20339	13	115170206	113342	1016	27242	1048348	1462	341048	25.9838	0.139616
NA20810	13	115166013	139218	827	27356	1048560	1462	342296	26.0593	0.180887
HG00173	13	115159645	134279	857	28879	1049576	1202	342244	26.6821	0.265277
HG00339	13	115160152	133572	862	28854	1048644	1388	342240	26.5187	0.253633
HG00475	13	115162224	144248	798	28807	1048648	1467	342336	26.4735	0.278106
HG00619	13	115168200	142058	810	28973	1050152	1480	342336	26.4729	0.270623
HG01390	13	115169998	133817	860	28288	1048320	1463	342256	26.0602	0.252517
NA12546	13	115159353	131901	873	29518	1049912	1317	342220	27.1424	0.247381
NA19449	13	115165966	120268	957	29562	1048356	1461	341096	27.1003	0.227342
NA19788	13	115152828	135895	847	27217	1048280	1471	342244	25.98	0.174857
NA20339	13	115170206	113342	1016	27369	1047508	1349	341048	26.1547	0.139725
NA20810	13	115166013	139218	827	27793	1048376	1348	342292	26.3708	0.187284
HG00173	13	115159645	134279	857	29424	1049980	1487	342240	27.0807	0.263735
HG00339	13	115160152	133572	862	28972	1048440	1358	342240	26.5785	0.24654
HG00475	13	115162224	144248	798	28378	1048812	1368	342336	26.1827	0.274706
HG00619	13	115168200	142058	810	28765	1048768	1455	342336	26.4431	0.265376
HG01390	13	115169998	133817	860	29267	1048312	1410	342260	26.8208	0.253678
NA12546	13	115159353	131901	873	28891	1047620	1369	342224	26.6165	0.236029
NA19449	13	115165966	120268	957	28613	1048580	1399	341092	26.2682	0.218736
NA19788	13	115152828	135895	847	27155	1047564	1393	342244	25.9308	0.174228
NA20339	13	115170206	113342	1016	27269	1047504	1200	341048	26.076	0.136898
NA20810	13	115166013	139218	827	27474	1048504	1365	342296	26.1434	0.180885
HG00173	13	115159645	134279	857	28884	1048368	1480	342240	26.5687	0.249425
HG00339	13	115160152	133572	862	29152	1047584	1180	342240	26.7158	0.243454
HG00475	13	115162224	144248	798	28354	1048508	1390	342340	26.1567	0.277446
HG00619	13	115168200	142058	810	28299	1050168	1397	342332	25.8791	0.286293
HG01390	13	115169998	133817	860	28971	1048724	1460	342256	26.6082	0.25379
NA12546	13	115159353	131901	873	29286	1048360	1367	342220	26.9986	0.246157
NA19449	13	115165966	120268	957	28904	1048548	1465	341096	26.5729	0.218745
NA19788	13	115152828	135895	847	27357	1048488	1486	342248	26.0055	0.17832
NA20339	13	115170206	113342	1016	27652	1047548	1381	341044	26.2567	0.139293
NA20810	13	115166013	139218	827	27242	1048444	1420	342296	25.9069	0.18415
HG00173	13	115159645	134279	857	28814	1049940	1392	342240	26.6217	0.273656
HG00339	13	115160152	133572	862	28321	1049980	1462	342240	25.8958	0.262863
HG00475	13	115162224	144248	798	28839	1048816	1380	342340	26.5796	0.293578
HG00619	13	115168200	142058	810	28927	1048552	1482	342336	26.5259	0.277386
HG01390	13	115169998	133817	860	28683	1048336	1312	342256	26.3322	0.252778
NA12546	13	115159353	131901	873	28434	1048292	1462	342224	26.1781	0.239818
NA19449	13	115165966	120268	957	28406	1048292	1465	341092	26.0582	0.221104
NA19788	13	115152828	135895	847	27219	1049984	1425	342244	25.849	0.174643
NA20339	13	115170206	113342	1016	27220	1049584	1425	341044	26.1016	0.136829
NA20810	13	115166013	139218	827	27586	1048292	1465	342296	26.2128	0.181016
HG00173	13	115159645	134279	857	28369	1048700	1471	342244	26.1359	0.257859
HG00339	13	115160152	133572	862	28969	1048260	1397	342240	26.5851	0.246563
HG00475	13	115162224	144248	798	28762	1048640	1198	342336	26.3689	0.278154
HG00619	13	115168200	142058	810	29439	1050084	1459	342336	27.1157	0.268398
HG01390	13	115169998	133817	860	29351	1049908	1306	342256	26.9908	0.267328
NA12546	13	115159353	131901	873	28134	1049872	1385	342220	25.9555	0.234247
NA19449	13	115165966	120268	957	28230	1048444	1403	341092	25.9681	0.21712
NA19788	13	115152828	135895	847	28257	1049888	1464	342248	25.9636	0.250502
NA20339	13	115170206	113342	1016	27055	1046940	1398	341044	25.9182	0.13744
NA20810	13	115166013	139218	827	28722	1048428	1467	342296	27.2842	0.192457
HG00173	13	115159645	134279	857	28164	1048268	1413	342244	26.0279	0.246625
HG00339	13	115160152	133572	862	28633	1049912	1394	342244	26.2783	0.245854
HG00475	13	115162224	144248	798	28337	1049712	1484	342340	26.0845	0.280056
HG00619	13	115168200	142058	810	28637	1048632	1394	342336	26.2422	0.27694
HG01390	13	115169998	133817	860	28911	1048320	1415	342256	26.5482	0.252854
NA12546	13	115159353	131901	873	28966	1048588	1447	342220	26.5874	0.235346
NA19449	13	115165966	120268	957	28632	1048520	1499	341092	26.2075	0.225407
NA19788	13	115152828	135895	847	28297	1048304	1390	342248	25.9626	0.254446
NA20339	13	115170206	113342	1016	27282	1047344	1433	341044	26.0841	0.141358
NA20810	13	115166013	139218	827	27240	1048540	1363	342292	25.937	0.180321
HG00173	13	115159645	134279	857	28190	1048692	1388	342240	25.9425	0.258292
HG00339	13	115160152	133572	862	28084	1048776	1393	342240	25.8865	0.245606
HG00475	13	115162224	144248	798	28108	1048696	1311	342340	25.9397	0.249156
HG00619	13	115168200	142058	810	28384	1048712	1388	342336	26.0373	0.286227
HG01390	13	115169998	133817	860	28358	1048464	1353	342260	26.1009	0.255848
NA12546	13	115159353	131901	873	28234	1048328	1399	342220	25.954	0.235314
NA19449	13	115165966	120268	957	29341	1049688	1314	341092	26.9645	0.221584
NA19788	13	115152828	135895	847	29450	1048372	1481	342244	26.941	0.26314
NA20339	13	115170206	113342	1016	27287	1047508	1471	341044	26.0547	0.138949
NA20810	13	115166013	139218	827	27419	1048536	1453	342296	26.0936	0.186128
HG00173	13	115159645	134279	857	27893	1048616	1473	342240	25.6865	0.247659
HG00339	13	115160152	133572	862	29359	1048332	1460	342240	26.9547	0.253128
HG00475	13	115162224	144248	798	28106	1048772	1196	342340	25.8627	0.272338
HG00619	13	115168200	142058	810	28830	1048528	1464	342332	26.3865	0.270687
HG01390	13	115169998	133817	860	28282	1048556	1355	342260	25.965	0.255089
NA12546	13	115159353	131901	873	28785	1048476	1448	342220	26.3594	0.23744
NA19449	13	115165966	120268	957	28894	1048308	1469	341096	26.4382	0.221767
NA19788	13	115152828	135895	847	28095	1048672	1468	342244	25.8834	0.25025
NA20339	13	115170206	113342	1016	27287	1048292	1414	341048	26.0379	0.139014
NA20810	13	115166013	139218	827	27546	1050092	1458	342292	26.1737	0.183229
HG00173	14	107336298	110418	972	26911	988860	1328	318104	24.6759	0.209234
HG00339	14	107349646	102640	1045	27087	989736	1197	318060	24.8466	0.222722
HG00475	14	107348212	111766	960	26154	989776	1389	318140	24.0474	0.241651
HG00619	14	107345497	110111	974	26358	989676	1268	318120	24.0709	0.241437
HG01390	14	107349659	104286	1029	26783	990808	1275	318072	24.4314	0.213568
NA12546	14	107347563	109071	984	26752	989608	1297	318112	24.4348	0.242784
NA19449	14	107346861	108647	988	25739	988684	1350	318092	24.342	0.157745
NA19788	14	107345126	105400	1018	25406	989752	1360	318080	24.0986	0.166313
NA20339	14	107338968	97703	1098	25359	989864	1265	317976	23.901	0.199924
NA20810	14	107348141	102650	1045	25211	989708	1344	318056	23.8456	0.217941
HG00173	14	107336298	110418	972	27154	989720	1341	318108	24.899	0.248865
HG00339	14	107349646	102640	1045	26223	988916	1490	318064	24.0626	0.212078
HG00475	14	107348212	111766	960	34264	989720	1359	318140	32.0782	0.251904
HG00619	14	107345497	110111	974	26342	989864	1348	318120	24.0715	0.232976
HG01390	14	107349659	104286	1029	26892	989732	1336	318072	24.6296	0.215695
NA12546	14	107347563	109071	984	27030	989736	1337	318112	24.6315	0.237056
NA19449	14	107346861	108647	988	26756	989668	1330	318092	24.5558	0.22389
NA19788	14	107345126	105400	1018	25354	988896	1362	318084	24.049	0.172813
NA20339	14	107338968	97703	1098	25291	988808	1357	317976	24.0541	0.136483
NA20810	14	107348141	102650	1045	25339	989644	1312	318060	24.056	0.151073
HG00173	14	107336298	110418	972	26776	989788	1287	318108	24.5488	0.233582
HG00339	14	107349646	102640	1045	26888	989716	1368	318060	24.6491	0.218001
HG00475	14	107348212	111766	960	26806	988876	1285	318140	24.5293	0.238496
HG00619	14	107345497	110111	974	26257	989720	1410	318124	24.0188	0.232574
HG01390	14	107349659	104286	1029	26944	990756	1238	318072	24.6008	0.222513
NA12546	14	107347563	109071	984	26300	988856	1425	318116	24.0525	0.234312
NA19449	14	107346861	108647	988	27282	989664	1068	318092	25.1858	0.229162
NA19788	14	107345126	105400	1018	25545	989736	1266	318080	24.1579	0.174188
NA20339	14	107338968	97703	1098	25597	988824	1363	317980	24.3295	0.142769
NA20810	14	107348141	102650	1045	25402	988952	1239	318060	24.147	0.150593
HG00173	14	107336298	110418	972	26136	989652	1390	318104	24.0318	0.229239
HG00339	14	107349646	102640	1045	26380	988908	1423	318064	24.1761	0.210702
HG00475	14	107348212	111766	960	26424	989628	1289	318144	24.2504	0.237506
HG00619	14	107345497	110111	974	26356	988880	1269	318120	24.0139	0.250097
HG01390	14	107349659	104286	1029	26081	988944	1196	318072	23.8084	0.220697
NA12546	14	107347563	109071	984	26356	990880	1277	318112	24.1001	0.236472
NA19449	14	107346861	108647	988	26493	988852	1263	318092	24.2905	0.236513
NA19788	14	107345126	105400	1018	25216	988892	1361	318080	23.9602	0.16603
NA20339	14	107338968	97703	1098	25430	988944	1366	317980	24.1264	0.136096
NA20810	14	107348141	102650	1045	25443	989788	1289	318056	24.1776	0.153452
HG00173	14	107336298	110418	972	26743	988788	1302	318104	24.4149	0.231157
HG00339	14	107349646	102640	1045	27020	989716	1329	318064	24.7679	0.217488
HG00475	14	107348212	111766	960	26220	989740	1325	318144	23.9988	0.237377
HG00619	14	107345497	110111	974	26319	989740	1263	318120	24.0571	0.250251
HG01390	14	107349659	104286	1029	26227	989744	1192	318072	23.9319	0.228961
NA12546	14	107347563	109071	984	26333	989640	1393	318112	24.0685	0.236159
NA19449	14	107346861	108647	988	26120	988940	1370	318092	23.8894	0.223029
NA19788	14	107345126	105400	1018	25582	988792	1359	318080	24.1729	0.168515
NA20339	14	107338968	97703	1098	25161	988656	1363	317980	23.9116	0.140906
NA20810	14	107348141	102650	1045	25313	988732	1357	318056	24.136	0.151676
HG00173	14	107336298	110418	972	26342	988952	1236	318104	24.1269	0.231815
HG00339	14	107349646	102640	1045	27334	989708	1398	318060	24.9866	0.226612
HG00475	14	107348212	111766	960	26240	989620	1333	318140	24.0719	0.235794
HG00619	14	107345497	110111	974	26735	989612	1397	318124	24.4352	0.249552
HG01390	14	107349659	104286	1029	26547	989760	1312	318076	24.2641	0.215971
NA12546	14	107347563	109071	984	26428	989824	1346	318112	24.1306	0.235728
NA19449	14	107346861	108647	988	26618	989688	1298	318092	24.4405	0.219215
NA19788	14	107345126	105400	1018	25318	989748	1364	318084	23.9833	0.169949
NA20339	14	107338968	97703	1098	25081	989640	1360	317976	23.8273	0.135794
NA20810	14	107348141	102650	1045	25453	988852	1333	318056	24.2322	0.152434
HG00173	14	107336298	110418	972	26380	989700	1291	318104	24.1447	0.232337
HG00339	14	107349646	102640	1045	26955	988788	1308	318064	24.6369	0.214464
HG00475	14	107348212	111766	960	26262	988904	1289	318140	24.1159	0.23472
HG00619	14	107345497	110111	974	27409	989664	1291	318120	25.0076	0.246173
HG01390	14	107349659	104286	1029	27110	989640	1476	318072	24.8098	0.221146
NA12546	14	107347563	109071	984	25907	989740	1348	318112	23.8264	0.232632
NA19449	14	107346861	108647	988	25952	989808	1269	318092	23.8547	0.219091
NA19788	14	107345126	105400	1018	26305	989624	1269	318080	24.1051	0.240565
NA20339	14	107338968	97703	1098	26085	989604	1273	317976	24.7016	0.144428
NA20810	14	107348141	102650	1045	26274	988900	1271	318056	24.9419	0.154359
HG00173	14	107336298	110418	972	26006	990836	1392	318108	23.9436	0.228113
HG00339	14	107349646	102640	1045	26175	989804	1241	318064	24.0218	0.210949
HG00475	14	107348212	111766	960	26630	990924	1276	318140	24.51	0.236182
HG00619	14	107345497	110111	974	26653	989604	1262	318124	24.2812	0.233361
HG01390	14	107349659	104286	1029	27056	989616	1192	318072	24.7348	0.213892
NA12546	14	107347563	109071	984	26365	989604	1246	318112	23.9797	0.250949
NA19449	14	107346861	108647	988	26659	989120	1294	318092	24.4022	0.221323
NA19788	14	107345126	105400	1018	27076	989760	1267	318084	24.7963	0.247885
NA20339	14	107338968	97703	1098	25329	988224	1374	317976	24.1681	0.139997
NA20810	14	107348141	102650	1045	25333	988880	1367	318056	24.0896	0.155213
HG00173	14	107336298	110418	972	26178	988940	1420	318108	23.999	0.23182
HG00339	14	107349646	102640	1045	26048	988964	1395	318060	23.8584	0.213757
HG00475	14	107348212	111766	960	26035	989772	1394	318144	23.8593	0.242874
HG00619	14	107345497	110111	974	27308	989608	1365	318120	24.9578	0.241667
HG01390	14	107349659	104286	1029	26714	988824	1362	318072	24.3522	0.215737
NA12546	14	107347563	109071	984	27028	989672	1345	318116	24.5515	0.236956
NA19449	14	107346861	108647	988	27240	989760	1327	318092	24.8987	0.231578
NA19788	14	107345126	105400	1018	26355	988856	1457	318084	24.1154	0.240449
NA20339	14	107338968	97703	1098	25359	989148	1288	317980	24.0783	0.137398
NA20810	14	107348141	102650	1045	25411	988868	1341	318056	24.0946	0.156916
HG00173	14	107336298	110418	972	26198	989704	1385	318108	23.9525	0.228636
HG00339	14	107349646	102640	1045	26032	989784	1488	318060	23.8965	0.210302
HG00475	14	107348212	111766	960	26377	988852	1337	318144	24.0317	0.251397
HG00619	14	107345497	110111	974	25970	989796	1322	318120	23.8173	0.232079
HG01390	14	107349659	104286	1029	26374	989776	1273	318076	24.0577	0.228427
NA12546	14	107347563	109071	984	26872	988944	1293	318116	24.5478	0.243561
NA19449	14	107346861	108647	988	26834	988816	1205	318096	24.5067	0.224161
NA19788	14	107345126	105400	1018	27240	988860	1263	318080	24.8591	0.255885
NA20339	14	107338968	97703	1098	25347	989732	1365	317980	24.0769	0.138229
NA20810	14	107348141	102650	1045	25063	990728	1450	318056	23.9207	0.15057
HG00173	15	102523945	91819	1116	25043	944152	1268	303836	22.8721	0.21307
HG00339	15	102524679	100076	1024	25509	944856	1345	303904	23.2817	0.233793
HG00475	15	102523891	99996	1025	24614	944040	1402	303908	22.572	0.210937
HG00619	15	102523790	101813	1006	25239	945900	1076	303928	22.9885	0.217628
HG01390	15	102526107	96388	1063	25145	943976	1364	303876	22.8959	0.220741
NA12546	15	102530077	91430	1121	25088	944004	1269	303844	22.8428	0.197299
NA19449	15	102530352	98314	1042	23888	944060	1374	303892	22.6188	0.14961
NA19788	15	102522979	101219	1012	23677	944972	1370	303916	22.4236	0.148679
NA20339	15	102528322	90469	1133	23644	943220	1364	303816	22.5035	0.117181
NA20810	15	102520602	98263	1043	23934	944896	1266	303892	22.6991	0.137441
HG00173	15	102523945	91819	1116	25729	943980	1265	303832	23.4163	0.221936
HG00339	15	102524679	100076	1024	24576	945060	1396	303904	22.5002	0.217749
HG00475	15	102523891	99996	1025	24870	944892	1341	303912	22.6164	0.232086
HG00619	15	102523790	101813	1006	25123	944852	1069	303928	22.9514	0.217996
HG01390	15	102526107	96388	1063	25566	944040	1304	303876	23.3062	0.224077
NA12546	15	102530077	91430	1121	24693	944076	1391	303840	22.5517	0.19611
NA19449	15	102530352	98314	1042	24081	944064	1371	303892	22.7245	0.148086
NA19788	15	102522979	101219	1012	23669	943492	1353	303916	22.3218	0.155627
NA20339	15	102528322	90469	1133	23766	944028	1280	303816	22.5175	0.113662
NA20810	15	102520602	98263	1043	23682	943872	1356	303888	22.5319	0.137733
HG00173	15	102523945	91819	1116	24737	945052	1301	303832	22.5864	0.212557
HG00339	15	102524679	100076	1024	25596	944140	1347	303908	23.3473	0.224127
HG00475	15	102523891	99996	1025	24627	943960	1269	303912	22.592	0.208034
HG00619	15	102523790	101813	1006	24766	944988	1364	303928	22.6251	0.217764
HG01390	15	102526107	96388	1063	25231	944060	1351	303876	23.0611	0.227635
NA12546	15	102530077	91430	1121	24726	944868	1489	303844	22.6736	0.194778
NA19449	15	102530352	98314	1042	25084	944052	1284	303888	23.3169	0.18607
NA19788	15	102522979	101219	1012	23996	944928	1334	303920	22.7066	0.151113
NA20339	15	102528322	90469	1133	23616	944168	1361	303816	22.5242	0.113923
NA20810	15	102520602	98263	1043	23864	944924	1363	303888	22.5962	0.13984
HG00173	15	102523945	91819	1116	25645	944100	1196	303836	23.3596	0.22785
HG00339	15	102524679	100076	1024	25251	944096	1337	303904	23.0884	0.224739
HG00475	15	102523891	99996	1025	24857	944828	1231	303912	22.7478	0.21631
HG00619	15	102523790	101813	1006	24833	944032	1307	303932	22.6243	0.223492
HG01390	15	102526107	96388	1063	25541	944920	1370	303880	23.3204	0.228967
NA12546	15	102530077	91430	1121	25199	944056	1267	303840	22.8849	0.196865
NA19449	15	102530352	98314	1042	24536	944112	1202	303892	22.7827	0.221748
NA19788	15	102522979	101219	1012	23782	944084	1361	303916	22.5706	0.149144
NA20339	15	102528322	90469	1133	23715	943444	1363	303812	22.527	0.115036
NA20810	15	102520602	98263	1043	23740	943920	1366	303888	22.5771	0.137603
HG00173	15	102523945	91819	1116	25243	944124	1334	303836	23.1272	0.213648
HG00339	15	102524679	100076	1024	24621	944796	1462	303908	22.543	0.225067
HG00475	15	102523891	99996	1025	24824	944896	1222	303908	22.7069	0.215135
HG00619	15	102523790	101813	1006	24763	944012	1080	303932	22.5267	0.233374
HG01390	15	102526107	96388	1063	25435	945048	1311	303876	23.2209	0.228545
NA12546	15	102530077	91430	1121	24697	944104	1297	303840	22.4432	0.211007
NA19449	15	102530352	98314	1042	24117	944092	1381	303888	22.4908	0.154333
NA19788	15	102522979	101219	1012	23671	944836	1364	303920	22.4172	0.153191
NA20339	15	102528322	90469	1133	23754	943212	1366	303812	22.5927	0.115989
NA20810	15	102520602	98263	1043	23745	943920	1278	303892	22.5823	0.137537
HG00173	15	102523945	91819	1116	25230	943980	1338	303836	22.9849	0.213579
HG00339	15	102524679	100076	1024	26231	944900	1335	303904	24.0217	0.234452
HG00475	15	102523891	99996	1025	24645	944120	1344	303912	22.5392	0.214214
HG00619	15	102523790	101813	1006	24652	944824	1311	303928	22.5313	0.216517
HG01390	15	102526107	96388	1063	24841	944836	1238	303880	22.6461	0.22213
NA12546	15	102530077	91430	1121	25131	944004	1341	303840	22.8793	0.196648
NA19449	15	102530352	98314	1042	24142	943468	1364	303892	22.564	0.153571
NA19788	15	102522979	101219	1012	23550	943460	1363	303916	22.385	0.148811
NA20339	15	102528322	90469	1133	23712	944984	1357	303812	22.4242	0.115457
NA20810	15	102520602	98263	1043	23935	943944	1266	303888	22.7151	0.138915
HG00173	15	102523945	91819	1116	24872	944072	1344	303832	22.6189	0.226635
HG00339	15	102524679	100076	1024	25214	944000	1338	303908	22.9737	0.219354
HG00475	15	102523891	99996	1025	24555	944020	1267	303908	22.5354	0.214955
HG00619	15	102523790	101813	1006	24565	944812	1395	303932	22.4365	0.216517
HG01390	15	102526107	96388	1063	25811	944940	1368	303880	23.4629	0.239869
NA12546	15	102530077	91430	1121	24471	944164	1337	303840	22.4703	0.1931
NA19449	15	102530352	98314	1042	24900	944024	1274	303892	22.6054	0.237178
NA19788	15	102522979	101219	1012	24645	945140	1342	303920	22.4963	0.216745
NA20339	15	102528322	90469	1133	24803	943980	1229	303816	23.4135	0.120365
NA20810	15	102520602	98263	1043	23661	945092	1260	303892	22.5075	0.137627
HG00173	15	102523945	91819	1116	26027	943948	1353	303832	23.6362	0.22343
HG00339	15	102524679	100076	1024	24872	944016	1237	303908	22.5975	0.217602
HG00475	15	102523891	99996	1025	24884	944812	1229	303912	22.6449	0.230684
HG00619	15	102523790	101813	1006	24918	944012	1229	303928	22.7584	0.224097
HG01390	15	102526107	96388	1063	25601	944012	1351	303880	23.2966	0.228948
NA12546	15	102530077	91430	1121	25138	944972	1201	303844	22.9367	0.196631
NA19449	15	102530352	98314	1042	25580	944036	1269	303892	23.3277	0.217404
NA19788	15	102522979	101219	1012	25617	944080	1330	303920	23.3573	0.226723
NA20339	15	102528322	90469	1133	23763	943440	1270	303816	22.6084	0.116482
NA20810	15	102520602	98263	1043	23812	943220	1293	303892	22.6205	0.141972
HG00173	15	102523945	91819	1116	24604	944864	1322	303836	22.4776	0.212608
HG00339	15	102524679	100076	1024	25519	943948	1355	303908	23.2162	0.226069
HG00475	15	102523891	99996	1025	24576	944040	1271	303908	22.4351	0.220998
HG00619	15	102523790	101813	1006	25566	944924	1335	303932	23.2612	0.225775
HG01390	15	102526107	96388	1063	25000	943956	1339	303876	22.8108	0.221423
NA12546	15	102530077	91430	1121	25349	944124	1219	303840	23.1845	0.196959
NA19449	15	102530352	98314	1042	25713	944828	1330	303888	23.3565	0.225714
NA19788	15	102522979	101219	1012	25498	945116	1310	303920	23.2102	0.229938
NA20339	15	102528322	90469	1133	23779	944808	1246	303812	22.5368	0.11896
NA20810	15	102520602	98263	1043	23901	943976	1266	303892	22.6678	0.144493
HG00173	15	102523945	91819	1116	24559	944800	1392	303836	22.5076	0.211806
HG00339	15	102524679	100076	1024	25304	944036	1424	303908	23.2841	0.222797
HG00475	15	102523891	99996	1025	24997	944812	1270	303908	22.8898	0.215951
HG00619	15	102523790	101813	1006	24674	944076	1330	303928	22.5712	0.215965
HG01390	15	102526107	96388	1063	25144	944048	1364	303880	22.9276	0.220854
NA12546	15	102530077	91430	1121	24716	944056	1296	303844	22.4728	0.216938
NA19449	15	102530352	98314	1042	25325	944036	1297	303888	23.0759	0.223465
NA19788	15	102522979	101219	1012	25607	944076	1361	303916	23.2906	0.237026
NA20339	15	102528322	90469	1133	23790	944172	1058	303816	22.5538	0.115654
NA20810	15	102520602	98263	1043	23857	943204	1261	303892	22.7068	0.137298
HG00173	16	90347188	93144	969	23710	852396	1142	268188	21.6194	0.186551
HG00339	16	90340518	91724	984	23217	852452	1236	268160	21.0667	0.196498
HG00475	16	90342909	101102	893	24004	852388	1150	268252	21.8114	0.222054
HG00619	16	90348275	101441	890	23777	852336	1224	268268	21.6233	0.205147
HG01390	16	90346494	89661	1007	23499	852376	1241	268156	21.422	0.197518
NA12546	16	90355112	89073	1014	23520	853416	1225	268164	21.4549	0.182562
NA19449	16	90348858	97305	928	22519	852484	1177	268212	21.313	0.142627
NA19788	16	90346195	90127	1002	22228	852480	1248	268156	21.0431	0.132258
NA20339	16	90348751	97565	926	22185	851652	1228	268204	21.1189	0.120935
NA20810	16	90346157	90083	1002	22320	851948	1175	268164	21.1341	0.130481
HG00173	16	90347188	93144	969	24014	852328	1222	268188	21.8996	0.199058
HG00339	16	90340518	91724	984	22989	851636	1244	268164	21.1113	0.12707
HG00475	16	90342909	101102	893	23275	853428	1225	268252	21.1736	0.224136
HG00619	16	90348275	101441	890	23079	852592	1169	268268	21.1323	0.186255
HG01390	16	90346494	89661	1007	23980	853400	1151	268156	21.8803	0.194768
NA12546	16	90355112	89073	1014	24054	853328	1149	268164	21.9278	0.18406
NA19449	16	90348858	97305	928	22392	852332	948	268208	21.231	0.136853
NA19788	16	90346195	90127	1002	22280	851916	1247	268160	21.1543	0.126827
NA20339	16	90348751	97565	926	22313	853272	1214	268204	21.2029	0.118858
NA20810	16	90346157	90083	1002	22186	851864	1211	268168	21.0941	0.130444
HG00173	16	90347188	93144	969	23068	852440	1158	268184	21.1687	0.155139
HG00339	16	90340518	91724	984	24235	852464	1237	268160	22.0727	0.190057
HG00475	16	90342909	101102	893	23223	852548	953	268248	21.2624	0.198349
HG00619	16	90348275	101441	890	23319	853256	1153	268268	21.3516	0.161231
HG01390	16	90346494	89661	1007	23749	853272	1226	268156	21.7054	0.182016
NA12546	16	90355112	89073	1014	23099	851672	1246	268164	21.2401	0.123692
NA19449	16	90348858	97305	928	22333	851908	1339	268212	21.1581	0.134992
NA19788	16	90346195	90127	1002	22428	852480	1228	268156	21.1964	0.129101
NA20339	16	90348751	97565	926	22334	852304	1226	268208	21.1681	0.125829
NA20810	16	90346157	90083	1002	22398	852532	955	268164	21.2275	0.130699
HG00173	16	90347188	93144	969	24085	852516	1244	268188	22.0118	0.189305
HG00339	16	90340518	91724	984	24149	851956	1228	268160	22.0376	0.192915
HG00475	16	90342909	101102	893	23157	852368	1216	268252	21.2434	0.207968
HG00619	16	90348275	101441	890	23154	852580	1085	268264	21.1415	0.200512
HG01390	16	90346494	89661	1007	23972	851976	1120	268156	21.9627	0.185938
NA12546	16	90355112	89073	1014	23412	852456	1246	268164	21.3582	0.178081
NA19449	16	90348858	97305	928	22793	853332	1243	268212	21.3346	0.143534
NA19788	16	90346195	90127	1002	22356	851960	1232	268160	21.193	0.132478
NA20339	16	90348751	97565	926	22455	853492	1218	268204	21.3874	0.119245
NA20810	16	90346157	90083	1002	22169	852596	1217	268168	21.1049	0.134881
HG00173	16	90347188	93144	969	23935	852324	1155	268188	21.8659	0.193314
HG00339	16	90340518	91724	984	23914	852360	1149	268160	21.7924	0.190862
HG00475	16	90342909	101102	893	23233	852368	1232	268252	21.3028	0.174391
HG00619	16	90348275	101441	890	23914	853352	1155	268268	21.8327	0.20956
HG01390	16	90346494	89661	1007	23960	853396	1248	268152	21.8568	0.189563
NA12546	16	90355112	89073	1014	27433	853436	1231	268164	25.3198	0.193627
NA19449	16	90348858	97305	928	22746	853248	1157	268208	21.126	0.173933
NA19788	16	90346195	90127	1002	22438	852480	1241	268156	21.2646	0.126934
NA20339	16	90348751	97565	926	22367	851668	1133	268204	21.2403	0.121652
NA20810	16	90346157	90083	1002	22425	852500	1222	268164	21.2551	0.130722
HG00173	16	90347188	93144	969	24011	852344	1166	268188	21.9421	0.180325
HG00339	16	90340518	91724	984	27516	852304	1166	268160	25.4665	0.165926
HG00475	16	90342909	101102	893	29145	854400	1225	268252	27.0722	0.224192
HG00619	16	90348275	101441	890	23073	852584	1149	268264	21.1337	0.179131
HG01390	16	90346494	89661	1007	23303	851948	1248	268152	21.4123	0.12766
NA12546	16	90355112	89073	1014	23583	852516	1214	268168	21.5923	0.178863
NA19449	16	90348858	97305	928	22833	852500	1146	268212	21.13	0.197403
NA19788	16	90346195	90127	1002	22409	852300	1169	268160	21.2031	0.128523
NA20339	16	90348751	97565	926	22478	853300	950	268204	21.415	0.119554
NA20810	16	90346157	90083	1002	22251	851656	1140	268168	21.1149	0.130513
HG00173	16	90347188	93144	969	23371	852320	946	268188	21.3816	0.18276
HG00339	16	90340518	91724	984	23878	853296	1149	268164	21.8351	0.182219
HG00475	16	90342909	101102	893	23227	853304	1223	268252	21.3148	0.146596
HG00619	16	90348275	101441	890	24077	853428	1178	268264	21.902	0.226052
HG01390	16	90346494	89661	1007	24055	852320	1225	268156	21.89	0.195409
NA12546	16	90355112	89073	1014	23013	852496	1152	268164	21.0914	0.164292
NA19449	16	90348858	97305	928	23137	853532	1148	268212	21.1166	0.186525
NA19788	16	90346195	90127	1002	23227	853292	1148	268160	21.1163	0.198261
NA20339	16	90348751	97565	926	22202	851972	1171	268204	21.0434	0.118696
NA20810	16	90346157	90083	1002	22237	852356	1144	268168	21.1065	0.130231
HG00173	16	90347188	93144	969	23231	853360	1266	268184	21.17	0.183853
HG00339	16	90340518	91724	984	23410	852504	1248	268164	21.3656	0.182581
HG00475	16	90342909	101102	893	23285	852596	1108	268248	21.166	0.229353
HG00619	16	90348275	101441	890	23120	853432	1090	268268	21.1316	0.211661
HG01390	16	90346494	89661	1007	23871	852372	1208	268156	21.8292	0.17714
NA12546	16	90355112	89073	1014	23172	853320	940	268168	21.2216	0.174769
NA19449	16	90348858	97305	928	24017	852564	1241	268208	21.9886	0.204049
NA19788	16	90346195	90127	1002	23165	851976	1248	268156	21.1656	0.184252
NA20339	16	90348751	97565	926	22380	851892	1115	268204	21.2263	0.121807
NA20810	16	90346157	90083	1002	22309	851872	1218	268168	21.1214	0.131618
HG00173	16	90347188	93144	969	23019	853284	945	268188	21.1306	0.185015
HG00339	16	90340518	91724	984	23181	852412	1238	268160	21.0517	0.194905
HG00475	16	90342909	101102	893	23177	854400	1144	268248	21.2183	0.207362
HG00619	16	90348275	101441	890	24035	853348	1170	268268	21.972	0.215039
HG01390	16	90346494	89661	1007	23332	852464	1226	268156	21.3275	0.144936
NA12546	16	90355112	89073	1014	23855	852536	1170	268164	21.7404	0.187965
NA19449	16	90348858	97305	928	22989	852452	1271	268212	21.0098	0.194446
NA19788	16	90346195	90127	1002	24010	852356	1189	268156	21.854	0.202054
NA20339	16	90348751	97565	926	22316	852500	1220	268208	21.1744	0.119108
NA20810	16	90346157	90083	1002	22337	851884	1187	268168	21.1698	0.138712
HG00173	16	90347188	93144	969	24110	853360	1209	268184	21.9316	0.207425
HG00339	16	90340518	91724	984	23732	851904	1363	268160	21.7243	0.18433
HG00475	16	90342909	101102	893	23685	854420	1155	268248	21.5128	0.208351
HG00619	16	90348275	101441	890	23299	854344	1243	268264	21.322	0.221893
HG01390	16	90346494	89661	1007	23129	853336	1142	268156	21.1142	0.18132
NA12546	16	90355112	89073	1014	23002	852480	1225	268164	20.9901	0.176341
NA19449	16	90348858	97305	928	23010	852520	1163	268212	20.9724	0.194494
NA19788	16	90346195	90127	1002	27167	852548	1149	268160	25.0878	0.201265
NA20339	16	90348751	97565	926	22376	852576	1141	268204	21.1541	0.121966
NA20810	16	90346157	90083	1002	22517	852308	1230	268164	21.2724	0.138971
HG00173	17	81192854	79754	1018	22359	784564	945	241244	20.4463	0.242955
HG00339	17	81192243	81811	992	22248	784544	1125	241256	20.4309	0.18289
HG00475	17	81181836	84482	960	22291	785332	1134	241268	20.3655	0.248622
HG00619	17	81181235	87059	932	22470	784388	994	241284	20.4421	0.294016
HG01390	17	81179412	83679	970	22478	784496	1142	241252	20.3711	0.290905
NA12546	17	81184579	83254	975	22664	784472	1056	241256	20.6728	0.243664
NA19449	17	81181460	88590	916	21936	784340	1118	241280	20.6693	0.195489
NA19788	17	81185139	83541	971	21742	784416	1122	241264	20.5275	0.181412
NA20339	17	81184742	88215	920	21717	784408	1128	241280	20.5415	0.167717
NA20810	17	81191859	80799	1004	21683	785360	1143	241260	20.4417	0.181283
HG00173	17	81192854	79754	1018	28103	784408	1177	241244	26.2571	0.247957
HG00339	17	81192243	81811	992	25489	784544	1177	241260	23.3796	0.272712
HG00475	17	81181836	84482	960	22943	785216	1028	241264	20.9092	0.263331
HG00619	17	81181235	87059	932	23119	784580	1149	241280	21.0793	0.294396
HG01390	17	81179412	83679	970	23375	784536	1146	241256	21.2904	0.308632
NA12546	17	81184579	83254	975	22257	784516	1222	241256	20.4778	0.180019
NA19449	17	81181460	88590	916	21835	784540	1124	241280	20.5195	0.197117
NA19788	17	81185139	83541	971	21549	784568	1125	241264	20.4323	0.177924
NA20339	17	81184742	88215	920	21669	784396	1165	241284	20.4402	0.16742
NA20810	17	81191859	80799	1004	21494	784440	1121	241260	20.2385	0.181668
HG00173	17	81192854	79754	1018	22936	784476	1055	241244	20.8759	0.236316
HG00339	17	81192243	81811	992	22246	784440	1148	241256	20.3606	0.240984
HG00475	17	81181836	84482	960	22901	784384	1115	241264	20.8485	0.262599
HG00619	17	81181235	87059	932	23185	785228	1119	241284	21.0657	0.271405
HG01390	17	81179412	83679	970	23131	784548	1088	241256	21.1395	0.271108
NA12546	17	81184579	83254	975	25702	784384	1123	241256	23.5715	0.266046
NA19449	17	81181460	88590	916	21760	784464	1240	241280	20.5494	0.193383
NA19788	17	81185139	83541	971	21523	784372	1092	241264	20.3281	0.177852
NA20339	17	81184742	88215	920	21618	785388	1122	241280	20.5144	0.164692
NA20810	17	81191859	80799	1004	21864	784396	1106	241256	20.5615	0.177709
HG00173	17	81192854	79754	1018	22256	784356	1245	241244	20.418	0.173631
HG00339	17	81192243	81811	992	23261	784600	1105	241256	21.1642	0.259729
HG00475	17	81181836	84482	960	22745	785212	1192	241264	20.6648	0.285069
HG00619	17	81181235	87059	932	22632	784396	1102	241280	20.513	0.276642
HG01390	17	81179412	83679	970	22632	784468	1017	241256	20.4619	0.309383
NA12546	17	81184579	83254	975	22412	783948	1147	241252	20.5282	0.19204
NA19449	17	81181460	88590	916	21731	784300	1128	241284	20.5462	0.196687
NA19788	17	81185139	83541	971	21695	784376	1149	241260	20.4287	0.181392
NA20339	17	81184742	88215	920	21538	784316	1146	241284	20.3375	0.166249
NA20810	17	81191859	80799	1004	21818	783872	1125	241256	20.4744	0.177484
HG00173	17	81192854	79754	1018	22344	784448	937	241240	20.3369	0.258073
HG00339	17	81192243	81811	992	22615	784556	1101	241256	20.4932	0.266049
HG00475	17	81181836	84482	960	22358	784324	1123	241268	20.5243	0.185015
HG00619	17	81181235	87059	932	22468	784392	1192	241280	20.4025	0.276417
HG01390	17	81179412	83679	970	22235	784552	1147	241256	20.3729	0.228778
NA12546	17	81184579	83254	975	28423	784468	1141	241252	26.2883	0.265772
NA19449	17	81181460	88590	916	22335	784452	1198	241280	20.9104	0.197609
NA19788	17	81185139	83541	971	21736	784520	1209	241260	20.4213	0.180521
NA20339	17	81184742	88215	920	21760	783884	1228	241284	20.6192	0.165925
NA20810	17	81191859	80799	1004	21675	783936	1115	241260	20.483	0.182347
HG00173	17	81192854	79754	1018	22515	784428	1225	241240	20.4763	0.250855
HG00339	17	81192243	81811	992	28387	784444	1116	241256	26.2796	0.266899
HG00475	17	81181836	84482	960	22453	784532	1128	241264	20.4621	0.261997
HG00619	17	81181235	87059	932	23232	785268	1099	241284	20.9691	0.270197
HG01390	17	81179412	83679	970	22826	784572	1124	241252	20.7545	0.308555
NA12546	17	81184579	83254	975	22665	784492	1170	241256	20.7537	0.219279
NA19449	17	81181460	88590	916	22035	783908	1092	241284	20.7218	0.197171
NA19788	17	81185139	83541	971	21547	785244	1118	241260	20.3748	0.17808
NA20339	17	81184742	88215	920	21720	784568	1214	241284	20.5799	0.16441
NA20810	17	81191859	80799	1004	21719	783876	951	241256	20.5147	0.18188
HG00173	17	81192854	79754	1018	22394	784472	1129	241240	20.4586	0.190258
HG00339	17	81192243	81811	992	23391	784380	1141	241256	21.2571	0.254054
HG00475	17	81181836	84482	960	22842	785244	1137	241264	20.8741	0.203247
HG00619	17	81181235	87059	932	22354	784424	951	241280	20.4307	0.223872
HG01390	17	81179412	83679	970	22549	784484	1069	241252	20.4539	0.319768
NA12546	17	81184579	83254	975	22244	784516	1152	241256	20.4114	0.212948
NA19449	17	81181460	88590	916	22220	785276	1119	241284	20.3936	0.197743
NA19788	17	81185139	83541	971	22330	785240	1030	241264	20.426	0.235316
NA20339	17	81184742	88215	920	22277	784412	1031	241284	20.8936	0.173008
NA20810	17	81191859	80799	1004	22096	784552	1103	241260	20.8415	0.186708
HG00173	17	81192854	79754	1018	23365	784400	1134	241244	21.235	0.255304
HG00339	17	81192243	81811	992	22393	785372	1148	241256	20.4529	0.239964
HG00475	17	81181836	84482	960	22644	785364	1034	241268	20.6786	0.269182
HG00619	17	81181235	87059	932	22786	784392	1144	241284	20.7041	0.293653
HG01390	17	81179412	83679	970	27272	784452	1198	241256	25.1013	0.301054
NA12546	17	81184579	83254	975	23073	784576	1145	241252	21.122	0.177395
NA19449	17	81181460	88590	916	22358	784576	951	241284	20.2776	0.305868
NA19788	17	81185139	83541	971	23727	784520	1107	241264	21.6806	0.283006
NA20339	17	81184742	88215	920	21789	784480	1195	241280	20.5485	0.167626
NA20810	17	81191859	80799	1004	21626	784380	1156	241260	20.4487	0.177086
HG00173	17	81192854	79754	1018	23089	784344	1148	241240	21.0308	0.260269
HG00339	17	81192243	81811	992	24582	784468	1097	241260	22.4636	0.261878
HG00475	17	81181836	84482	960	22328	785212	1139	241264	20.5121	0.214323
HG00619	17	81181235	87059	932	22550	784428	1244	241284	20.4345	0.268714
HG01390	17	81179412	83679	970	22610	784404	1104	241252	20.6432	0.282988
NA12546	17	81184579	83254	975	22298	784492	1122	241252	20.3923	0.240834
NA19449	17	81181460	88590	916	24126	785404	1099	241284	21.8971	0.308601
NA19788	17	81185139	83541	971	22287	785220	1149	241264	20.4288	0.219994
NA20339	17	81184742	88215	920	21527	784468	1136	241280	20.3091	0.167728
NA20810	17	81191859	80799	1004	21632	783884	1140	241260	20.4461	0.177555
HG00173	17	81192854	79754	1018	22469	785328	1216	241244	20.5606	0.248815
HG00339	17	81192243	81811	992	28167	785244	1237	241256	26.0233	0.273814
HG00475	17	81181836	84482	960	22191	784552	1234	241264	20.337	0.261726
HG00619	17	81181235	87059	932	22614	784444	1164	241284	20.6004	0.266449
HG01390	17	81179412	83679	970	22576	784540	1094	241256	20.5752	0.270923
NA12546	17	81184579	83254	975	22953	784440	1068	241256	20.9332	0.24853
NA19449	17	81181460	88590	916	22975	784572	1067	241284	20.9666	0.255088
NA19788	17	81185139	83541	971	28491	784496	1046	241260	26.3712	0.292053
NA20339	17	81184742	88215	920	21561	784480	1223	241280	20.3741	0.16435
NA20810	17	81191859	80799	1004	21732	784440	1227	241256	20.5022	0.183688
HG00173	18	78076903	97180	803	21924	763352	1126	232252	20.0482	0.112408
HG00339	18	78076731	92021	848	27946	762568	1107	232204	26.0497	0.114483
HG00475	18	78071266	105219	741	27808	763468	1024	232316	26.0795	0.126568
HG00619	18	78074047	103708	752	21916	764180	1040	232312	20.0278	0.181615
HG01390	18	78074449	91037	857	27264	762760	1019	232196	25.4571	0.134717
NA12546	18	78076214	95137	820	21847	764204	1055	232232	20.0056	0.146868
NA19449	18	78078049	92491	844	21052	762852	944	232212	19.8815	0.112421
NA19788	18	78071563	100254	778	20984	763304	1111	232272	19.8677	0.110706
NA20339	18	78074666	85501	913	20855	763324	1023	232136	19.8778	0.084677
NA20810	18	78076923	93166	838	21255	762560	1117	232212	20.1452	0.10266
HG00173	18	78076903	97180	803	28200	762836	1026	232252	26.1773	0.131602
HG00339	18	78076731	92021	848	28192	764240	1029	232204	26.1291	0.162834
HG00475	18	78071266	105219	741	21570	763420	978	232316	19.8934	0.158257
HG00619	18	78074047	103708	752	21708	764256	1123	232312	19.9255	0.174013
HG01390	18	78074449	91037	857	21755	762880	1242	232192	19.9239	0.144899
NA12546	18	78076214	95137	820	21861	764400	1148	232228	20.1286	0.13341
NA19449	18	78078049	92491	844	21103	763328	1113	232212	19.9724	0.106588
NA19788	18	78071563	100254	778	21240	764244	1024	232268	19.968	0.155019
NA20339	18	78074666	85501	913	21085	762740	1122	232136	19.9216	0.087679
NA20810	18	78076923	93166	838	20835	764252	1028	232212	19.7977	0.099121
HG00173	18	78076903	97180	803	22509	763380	1098	232252	20.5811	0.156034
HG00339	18	78076731	92021	848	21736	764168	1128	232208	19.9656	0.135411
HG00475	18	78071266	105219	741	22436	762876	1112	232316	20.5536	0.153831
HG00619	18	78074047	103708	752	22448	763420	1021	232316	20.5148	0.188191
HG01390	18	78074449	91037	857	21806	763424	1161	232192	20.0211	0.145436
NA12546	18	78076214	95137	820	27977	763332	1113	232228	25.9696	0.162361
NA19449	18	78078049	92491	844	21051	763460	1239	232212	20.0387	0.106482
NA19788	18	78071563	100254	778	21070	762552	1041	232268	19.9069	0.115476
NA20339	18	78074666	85501	913	20962	730160	1025	232140	19.8973	0.088259
NA20810	18	78076923	93166	838	21146	763492	1117	232212	20.1174	0.098964
HG00173	18	78076903	97180	803	28047	764264	1247	232248	26.2086	0.147089
HG00339	18	78076731	92021	848	28104	764188	1036	232204	26.136	0.157158
HG00475	18	78071266	105219	741	21856	764180	1092	232316	20.0094	0.15862
HG00619	18	78074047	103708	752	21880	763460	1103	232316	19.9736	0.175227
HG01390	18	78074449	91037	857	21603	763488	1057	232192	19.716	0.157731
NA12546	18	78076214	95137	820	21953	763412	1027	232232	20.1	0.138836
NA19449	18	78078049	92491	844	21379	764416	1119	232216	20.1065	0.106596
NA19788	18	78071563	100254	778	20918	764276	1110	232268	19.8716	0.108957
NA20339	18	78074666	85501	913	20930	732728	1019	232136	19.8958	0.084905
NA20810	18	78076923	93166	838	21057	764348	942	232212	19.948	0.102663
HG00173	18	78076903	97180	803	21803	762868	1118	232248	19.8871	0.149843
HG00339	18	78076731	92021	848	27936	762556	1124	232208	26.0163	0.122212
HG00475	18	78071266	105219	741	21766	764156	1127	232316	20.0573	0.111648
HG00619	18	78074047	103708	752	22567	763232	1124	232312	20.5079	0.183506
HG01390	18	78074449	91037	857	27439	762872	1033	232192	25.4908	0.157773
NA12546	18	78076214	95137	820	21849	763216	1089	232232	19.8746	0.159117
NA19449	18	78078049	92491	844	21600	762764	1114	232216	20.317	0.10684
NA19788	18	78071563	100254	778	21054	764448	1020	232268	19.9324	0.110917
NA20339	18	78074666	85501	913	21039	762560	1125	232140	19.9685	0.085088
NA20810	18	78076923	93166	838	21381	763408	1065	232216	20.1269	0.102114
HG00173	18	78076903	97180	803	21565	763480	1174	232252	19.8069	0.15017
HG00339	18	78076731	92021	848	28187	764212	1026	232208	26.2168	0.118028
HG00475	18	78071266	105219	741	21915	765320	1126	232316	20.1105	0.121218
HG00619	18	78074047	103708	752	22535	763220	1047	232316	20.5296	0.188549
HG01390	18	78074449	91037	857	22283	764344	1123	232196	20.3787	0.146462
NA12546	18	78076214	95137	820	22168	763404	950	232232	20.308	0.166251
NA19449	18	78078049	92491	844	21169	762784	1051	232212	20.0096	0.106082
NA19788	18	78071563	100254	778	20897	762732	1125	232268	19.8036	0.108589
NA20339	18	78074666	85501	913	20961	763224	1100	232136	19.8755	0.086528
NA20810	18	78076923	93166	838	20974	764380	1108	232212	19.8537	0.099051
HG00173	18	78076903	97180	803	21794	763376	1125	232248	19.8907	0.150097
HG00339	18	78076731	92021	848	23539	762824	1088	232208	21.5214	0.158409
HG00475	18	78071266	105219	741	22234	764288	1026	232320	20.3113	0.165988
HG00619	18	78074047	103708	752	21663	763424	1226	232316	19.8953	0.138806
HG01390	18	78074449	91037	857	21597	763432	1249	232196	19.9244	0.145113
NA12546	18	78076214	95137	820	21545	763368	1123	232232	19.8415	0.145863
NA19449	18	78078049	92491	844	21642	762884	1090	232216	19.8363	0.148023
NA19788	18	78071563	100254	778	21700	764260	1127	232272	19.9031	0.158258
NA20339	18	78074666	85501	913	21095	762856	1093	232140	19.9761	0.084441
NA20810	18	78076923	93166	838	21456	764244	1013	232216	20.2994	0.102936
HG00173	18	78076903	97180	803	21615	763412	1141	232252	19.846	0.147674
HG00339	18	78076731	92021	848	21826	764372	1026	232208	20.0677	0.145013
HG00475	18	78071266	105219	741	21833	763364	1106	232320	20.002	0.165803
HG00619	18	78074047	103708	752	22106	763500	1126	232316	20.1591	0.186879
HG01390	18	78074449	91037	857	21796	763260	1115	232196	19.8868	0.151144
NA12546	18	78076214	95137	820	21640	763476	1119	232228	19.8738	0.139905
NA19449	18	78078049	92491	844	27283	763344	1094	232212	25.2977	0.159841
NA19788	18	78071563	100254	778	21495	764208	1152	232268	19.6767	0.158515
NA20339	18	78074666	85501	913	21075	762880	1125	232136	19.93	0.084688
NA20810	18	78076923	93166	838	21187	763340	1116	232212	20.0036	0.10235
HG00173	18	78076903	97180	803	21691	763244	1121	232248	19.7372	0.155253
HG00339	18	78076731	92021	848	27939	762856	1106	232208	25.9692	0.155571
HG00475	18	78071266	105219	741	21719	763196	1125	232320	20.0051	0.119728
HG00619	18	78074047	103708	752	21861	763220	1228	232316	20.0104	0.142711
HG01390	18	78074449	91037	857	21863	763444	1125	232192	20.0297	0.145934
NA12546	18	78076214	95137	820	21705	764248	1150	232228	19.8604	0.145785
NA19449	18	78078049	92491	844	21693	764360	1245	232212	19.8108	0.148377
NA19788	18	78071563	100254	778	21944	764272	1069	232268	19.9758	0.177761
NA20339	18	78074666	85501	913	20889	764180	1030	232140	19.8787	0.084653
NA20810	18	78076923	93166	838	21038	764384	1088	232216	19.9477	0.108133
HG00173	18	78076903	97180	803	21692	763208	1197	232252	19.8842	0.147281
HG00339	18	78076731	92021	848	28106	763208	948	232208	26.1901	0.144494
HG00475	18	78071266	105219	741	21731	762760	1125	232316	20.0433	0.112728
HG00619	18	78074047	103708	752	21886	763376	1106	232312	19.9504	0.174169
HG01390	18	78074449	91037	857	22228	762556	1026	232192	20.3262	0.105943
NA12546	18	78076214	95137	820	21892	762828	1049	232228	20.0132	0.146361
NA19449	18	78078049	92491	844	21820	763324	1149	232216	19.9203	0.139084
NA19788	18	78071563	100254	778	21604	763420	1250	232268	19.8815	0.109328
NA20339	18	78074666	85501	913	21082	762556	1024	232140	19.9382	0.088231
NA20810	18	78076923	93166	838	21097	764384	1085	232212	20.0543	0.102735
HG00173	19	59125216	59367	995	16019	574188	883	175920	14.5773	0.122961
HG00339	19	59126862	62965	939	15956	574436	712	176480	14.4311	0.194108
HG00475	19	59127959	66857	884	18233	574516	873	176516	16.58	0.225242
HG00619	19	59120770	63794	926	16390	575020	912	176464	14.7029	0.188128
HG01390	19	59124686	64001	923	16052	574508	989	176476	14.5692	0.139383
NA12546	19	59119084	64774	912	16476	574836	968	176472	14.7307	0.184411
NA19449	19	59128364	76242	775	15634	574976	909	176588	14.4544	0.165794
NA19788	19	59122799	66469	889	15465	574368	717	176492	14.4461	0.13084
NA20339	19	59123444	75145	786	15338	574376	973	176556	14.3256	0.128278
NA20810	19	59121626	62715	942	15455	574184	897	176460	14.472	0.127695
HG00173	19	59125216	59367	995	15863	574196	915	175916	14.3728	0.166064
HG00339	19	59126862	62965	939	19516	574844	905	176476	17.8872	0.204734
HG00475	19	59127959	66857	884	16007	574976	936	176516	14.4304	0.204511
HG00619	19	59120770	63794	926	16460	574984	884	176468	14.6396	0.194398
HG01390	19	59124686	64001	923	16544	574452	869	176476	14.8551	0.224514
NA12546	19	59119084	64774	912	16175	574952	1001	176468	14.5994	0.18274
NA19449	19	59128364	76242	775	15644	575868	878	176588	14.5669	0.16239
NA19788	19	59122799	66469	889	15451	574508	869	176492	14.4033	0.132971
NA20339	19	59123444	75145	786	15402	574924	898	176556	14.4866	0.12655
NA20810	19	59121626	62715	942	15391	574900	878	176464	14.4747	0.127673
HG00173	19	59125216	59367	995	16836	574396	949	175916	15.0357	0.173933
HG00339	19	59126862	62965	939	16616	574908	904	176480	14.9773	0.189604
HG00475	19	59127959	66857	884	16499	574884	911	176516	14.9085	0.202221
HG00619	19	59120770	63794	926	16725	574904	973	176464	14.9163	0.200616
HG01390	19	59124686	64001	923	16163	574388	912	176472	14.5686	0.197525
NA12546	19	59119084	64774	912	18807	575000	1004	176468	17.1091	0.15885
NA19449	19	59128364	76242	775	16366	575008	983	176584	15.0239	0.185888
NA19788	19	59122799	66469	889	15370	574468	1000	176496	14.3326	0.131502
NA20339	19	59123444	75145	786	15410	575088	977	176552	14.4516	0.128407
NA20810	19	59121626	62715	942	15549	575020	874	176464	14.5125	0.127848
HG00173	19	59125216	59367	995	18227	574956	975	175916	16.4812	0.191536
HG00339	19	59126862	62965	939	15829	574196	1003	176476	14.3082	0.130645
HG00475	19	59127959	66857	884	16355	574868	979	176516	14.6591	0.21285
HG00619	19	59120770	63794	926	16252	574184	883	176468	14.6967	0.132627
HG01390	19	59124686	64001	923	16240	575064	1002	176472	14.6198	0.161051
NA12546	19	59119084	64774	912	16029	574496	1005	176472	14.5364	0.138006
NA19449	19	59128364	76242	775	15614	574508	910	176584	14.483	0.165352
NA19788	19	59122799	66469	889	15630	574204	988	176496	14.5653	0.133308
NA20339	19	59123444	75145	786	15675	574396	977	176552	14.6692	0.125898
NA20810	19	59121626	62715	942	15502	574964	899	176464	14.4942	0.130112
HG00173	19	59125216	59367	995	16004	574452	915	175916	14.5328	0.151311
HG00339	19	59126862	62965	939	15803	574924	1013	176480	14.3284	0.138922
HG00475	19	59127959	66857	884	16042	575040	910	176512	14.333	0.22349
HG00619	19	59120770	63794	926	16057	575012	936	176464	14.4363	0.190786
HG01390	19	59124686	64001	923	18351	574920	1002	176476	16.6601	0.163631
NA12546	19	59119084	64774	912	20380	575632	907	176472	18.5758	0.203618
NA19449	19	59128364	76242	775	15686	575036	875	176588	14.5765	0.16499
NA19788	19	59122799	66469	889	15364	574200	1006	176496	14.3475	0.131562
NA20339	19	59123444	75145	786	15549	574996	987	176552	14.546	0.125927
NA20810	19	59121626	62715	942	15623	574184	989	176460	14.5618	0.130355
HG00173	19	59125216	59367	995	16102	574504	985	175916	14.4916	0.147264
HG00339	19	59126862	62965	939	19548	574936	924	176476	17.9964	0.194157
HG00475	19	59127959	66857	884	16244	574968	1002	176512	14.6443	0.148003
HG00619	19	59120770	63794	926	16173	574932	1002	176464	14.5893	0.129405
HG01390	19	59124686	64001	923	16053	574996	918	176476	14.3405	0.216176
NA12546	19	59119084	64774	912	16361	574872	1003	176468	14.6299	0.184371
NA19449	19	59128364	76242	775	15404	575780	724	175288	14.3915	0.161653
NA19788	19	59122799	66469	889	15401	574984	912	176492	14.4543	0.131163
NA20339	19	59123444	75145	786	15534	575028	932	176552	14.5869	0.126118
NA20810	19	59121626	62715	942	15283	574188	982	176460	14.2861	0.128018
HG00173	19	59125216	59367	995	15974	574932	910	175920	14.3858	0.183875
HG00339	19	59126862	62965	939	16842	574456	928	176476	15.0439	0.187449
HG00475	19	59127959	66857	884	16121	574380	928	176512	14.6047	0.148119
HG00619	19	59120770	63794	926	16710	574884	926	176464	14.9465	0.212096
HG01390	19	59124686	64001	923	18770	575712	978	176472	17.022	0.224213
NA12546	19	59119084	64774	912	16141	575016	986	176468	14.4623	0.186247
NA19449	19	59128364	76242	775	16228	574952	912	176584	14.4507	0.256526
NA19788	19	59122799	66469	889	15847	574460	890	176496	14.3856	0.13324
NA20339	19	59123444	75145	786	15865	575068	974	176552	14.7079	0.129723
NA20810	19	59121626	62715	942	15395	574932	981	176460	14.4074	0.12759
HG00173	19	59125216	59367	995	16535	574840	956	175916	14.846	0.181578
HG00339	19	59126862	62965	939	15925	574900	911	176480	14.3958	0.189349
HG00475	19	59127959	66857	884	16178	574952	994	176516	14.5561	0.194336
HG00619	19	59120770	63794	926	16128	574976	709	176464	14.4533	0.187586
HG01390	19	59124686	64001	923	16179	575000	911	176472	14.5313	0.172599
NA12546	19	59119084	64774	912	16618	574956	898	176468	14.966	0.169714
NA19449	19	59128364	76242	775	16095	574980	871	176588	14.4524	0.239877
NA19788	19	59122799	66469	889	16027	574996	1002	176496	14.546	0.132722
NA20339	19	59123444	75145	786	15642	574396	974	176552	14.6315	0.128428
NA20810	19	59121626	62715	942	15677	574428	973	176464	14.6359	0.130339
HG00173	19	59125216	59367	995	15884	574840	1005	175920	14.4033	0.127978
HG00339	19	59126862	62965	939	19059	574864	904	176480	17.4218	0.165532
HG00475	19	59127959	66857	884	16165	575040	994	176512	14.694	0.144294
HG00619	19	59120770	63794	926	16558	574832	1004	176468	14.8763	0.205133
HG01390	19	59124686	64001	923	16288	574940	708	176476	14.5253	0.20111
NA12546	19	59119084	64774	912	16715	574880	919	176468	14.9726	0.200449
NA19449	19	59128364	76242	775	16050	575032	927	176588	14.4859	0.217824
NA19788	19	59122799	66469	889	17802	574968	904	176496	15.998	0.214727
NA20339	19	59123444	75145	786	15719	574400	981	176556	14.6533	0.125823
NA20810	19	59121626	62715	942	15638	574480	1003	176460	14.5414	0.130393
HG00173	19	59125216	59367	995	16739	574864	928	175916	14.9566	0.191196
HG00339	19	59126862	62965	939	15966	574200	1004	176476	14.5111	0.129699
HG00475	19	59127959	66857	884	16010	574868	873	176512	14.4675	0.171574
HG00619	19	59120770	63794	926	16243	575680	928	176468	14.552	0.188024
HG01390	19	59124686	64001	923	16304	574892	1008	176472	14.5485	0.199359
NA12546	19	59119084	64774	912	16475	574904	1009	176468	14.878	0.199519
NA19449	19	59128364	76242	775	16333	574920	904	176584	14.6501	0.2159
NA19788	19	59122799	66469	889	15929	574856	909	176492	14.4707	0.183816
NA20339	19	59123444	75145	786	15423	574488	900	176552	14.3979	0.126031
NA20810	19	59121626	62715	942	15543	575028	983	176464	14.5113	0.128024
HG00173	20	62989360	59672	1055	17666	607616	1008	187264	15.9943	0.096993
HG00339	20	63023167	64424	978	17590	609148	1005	187376	15.7793	0.106373
HG00475	20	62988720	71469	881	19750	607916	1006	187880	18.2173	0.103981
HG00619	20	63023510	70149	898	17711	566588	1002	187940	16.1006	0.073684
HG01390	20	63022378	66031	954	17691	607676	1014	187900	16.0442	0.112644
NA12546	20	63025482	63991	984	17820	608012	989	187380	16.0796	0.070654
NA19449	20	62992999	71882	876	16742	608400	861	187888	15.7847	0.072728
NA19788	20	63021969	63844	987	16837	596068	934	187368	15.8562	0.067839
NA20339	20	62992771	71262	883	16864	608284	714	187880	15.9079	0.064081
NA20810	20	63019287	62541	1007	16715	608340	942	187356	15.7652	0.067066
HG00173	20	62989360	59672	1055	19625	604932	907	187264	17.8886	0.082219
HG00339	20	63023167	64424	978	17225	564600	1009	187372	15.7607	0.068435
HG00475	20	62988720	71469	881	18166	607824	1008	187884	16.541	0.078375
HG00619	20	63023510	70149	898	17500	604632	1013	187936	15.9125	0.073461
HG01390	20	63022378	66031	954	18399	608356	837	187900	16.7078	0.092004
NA12546	20	63025482	63991	984	18047	607688	914	187376	16.3384	0.098276
NA19449	20	62992999	71882	876	17075	608360	1005	187884	15.939	0.07687
NA19788	20	63021969	63844	987	16693	578440	826	176456	15.7134	0.06837
NA20339	20	62992771	71262	883	16837	608408	994	187876	15.8654	0.063966
NA20810	20	63019287	62541	1007	16954	607672	872	187352	15.9166	0.06733
HG00173	20	62989360	59672	1055	18166	595820	1005	187268	16.4176	0.099928
HG00339	20	63023167	64424	978	17453	608428	904	187376	15.702	0.110815
HG00475	20	62988720	71469	881	18502	607944	908	187884	16.8586	0.104331
HG00619	20	63023510	70149	898	18150	608548	1012	187940	16.4297	0.089579
HG01390	20	63022378	66031	954	17470	608376	1013	187896	15.9267	0.070355
NA12546	20	63025482	63991	984	20336	607688	1007	187376	18.5268	0.10202
NA19449	20	62992999	71882	876	17559	608404	999	187888	16.4184	0.081901
NA19788	20	63021969	63844	987	16835	569064	972	187364	15.8247	0.06861
NA20339	20	62992771	71262	883	16894	583332	975	187880	15.8479	0.063773
NA20810	20	63019287	62541	1007	16880	601684	976	187352	15.8822	0.06458
HG00173	20	62989360	59672	1055	17546	607888	1014	187268	15.9027	0.102627
HG00339	20	63023167	64424	978	20094	607980	941	187376	18.3697	0.111756
HG00475	20	62988720	71469	881	17565	609172	1007	187880	15.9675	0.11232
HG00619	20	63023510	70149	898	17558	608380	1012	187936	15.94	0.110288
HG01390	20	63022378	66031	954	17216	607980	1005	187896	15.7434	0.073472
NA12546	20	63025482	63991	984	17562	608348	1007	187376	15.9376	0.092571
NA19449	20	62992999	71882	876	16863	572924	1004	187884	15.8362	0.073547
NA19788	20	63021969	63844	987	16853	607676	971	187364	15.822	0.065844
NA20339	20	62992771	71262	883	16852	608388	926	187880	15.8855	0.064035
NA20810	20	63019287	62541	1007	16875	585640	972	187352	15.8424	0.064659
HG00173	20	62989360	59672	1055	17964	602644	1005	187268	16.3825	0.068626
HG00339	20	63023167	64424	978	21000	607948	1002	187372	19.3232	0.07875
HG00475	20	62988720	71469	881	17436	608360	1005	187884	15.8555	0.105321
HG00619	20	63023510	70149	898	18082	580788	1003	187940	16.4804	0.080528
HG01390	20	63022378	66031	954	17465	609124	1006	187900	15.8203	0.103559
NA12546	20	63025482	63991	984	17553	608468	835	187376	15.7745	0.096274
NA19449	20	62992999	71882	876	17504	607620	924	187884	16.3029	0.073684
NA19788	20	63021969	63844	987	16909	592072	985	187368	15.8624	0.0659
NA20339	20	62992771	71262	883	16878	608424	997	187876	15.8982	0.06412
NA20810	20	63019287	62541	1007	16878	608316	972	187352	15.9218	0.064964
HG00173	20	62989360	59672	1055	17556	607612	1009	187268	15.8215	0.09713
HG00339	20	63023167	64424	978	20828	609168	1008	187376	19.1667	0.100991
HG00475	20	62988720	71469	881	18035	609188	1017	187884	16.2799	0.106334
HG00619	20	63023510	70149	898	17906	607924	1001	187936	16.3435	0.107738
HG01390	20	63022378	66031	954	17589	608460	1008	187896	15.9933	0.076844
NA12546	20	63025482	63991	984	17450	608396	1010	187376	15.8352	0.068768
NA19449	20	62992999	71882	876	16922	566568	994	187884	15.8991	0.074977
NA19788	20	63021969	63844	987	16872	608008	972	187364	15.9219	0.066266
NA20339	20	62992771	71262	883	16996	608456	896	187876	16.0143	0.063874
NA20810	20	63019287	62541	1007	16918	598308	977	187356	15.8764	0.064756
HG00173	20	62989360	59672	1055	17604	607612	911	187268	15.953	0.095226
HG00339	20	63023167	64424	978	17344	607944	1005	187372	15.9378	0.069853
HG00475	20	62988720	71469	881	18155	608304	1006	187884	16.4827	0.078158
HG00619	20	63023510	70149	898	18152	592344	1007	187936	16.5313	0.093824
HG01390	20	63022378	66031	954	17698	609180	1003	187900	15.8978	0.115148
NA12546	20	63025482	63991	984	17341	607896	1010	187380	15.7898	0.088406
NA19449	20	62992999	71882	876	17460	608464	1007	187888	15.7081	0.112947
NA19788	20	63021969	63844	987	17479	600956	1002	187364	15.859	0.093938
NA20339	20	62992771	71262	883	16865	583724	897	187880	15.8396	0.063845
NA20810	20	63019287	62541	1007	17320	551932	721	187352	16.1799	0.068143
HG00173	20	62989360	59672	1055	17347	608224	911	187264	15.81	0.089294
HG00339	20	63023167	64424	978	17685	608408	927	187372	15.9591	0.104544
HG00475	20	62988720	71469	881	17486	604544	1004	187880	15.8843	0.10076
HG00619	20	63023510	70149	898	17564	607696	1017	187936	15.8836	0.114018
HG01390	20	63022378	66031	954	17454	608456	1005	187900	15.8569	0.103824
NA12546	20	63025482	63991	984	17978	608404	1001	187380	16.3297	0.068389
NA19449	20	62992999	71882	876	17657	607620	1006	187924	15.8427	0.112957
NA19788	20	63021969	63844	987	17418	608344	1005	187364	15.8494	0.097146
NA20339	20	62992771	71262	883	16868	608452	918	187876	15.8948	0.063793
NA20810	20	63019287	62541	1007	16973	593816	988	187356	15.9224	0.067321
HG00173	20	62989360	59672	1055	17924	608408	1005	187268	16.222	0.094621
HG00339	20	63023167	64424	978	20853	607680	1008	187372	19.2178	0.081204
HG00475	20	62988720	71469	881	17974	607632	928	187884	16.3471	0.098552
HG00619	20	63023510	70149	898	18124	608440	1007	187940	16.3464	0.112809
HG01390	20	63022378	66031	954	17614	607944	710	187896	15.9084	0.105879
NA12546	20	63025482	63991	984	17505	609092	1002	187376	15.7674	0.088602
NA19449	20	62992999	71882	876	18667	607884	1002	187888	16.9533	0.109417
NA19788	20	63021969	63844	987	17325	607940	1009	187368	15.8032	0.065786
NA20339	20	62992771	71262	883	16874	581188	979	187876	15.8333	0.064225
NA20810	20	63019287	62541	1007	16818	591040	978	187356	15.7749	0.064461
HG00173	20	62989360	59672	1055	18166	607628	1006	187264	16.5364	0.081886
HG00339	20	63023167	64424	978	17445	608344	1011	187372	15.8616	0.098066
HG00475	20	62988720	71469	881	17421	607616	1005	187880	15.8007	0.099495
HG00619	20	63023510	70149	898	17535	608360	1009	187940	15.9452	0.104386
HG01390	20	63022378	66031	954	17699	608352	1005	187896	16.1068	0.108997
NA12546	20	63025482	63991	984	17323	581336	1004	187376	15.8261	0.061878
NA19449	20	62992999	71882	876	17323	607632	1006	187884	15.6714	0.103669
NA19788	20	63021969	63844	987	19762	608488	850	187368	18.004	0.108059
NA20339	20	62992771	71262	883	16761	562752	961	187876	15.7518	0.065381
[truncated: 301 more rows]
