# Supplementary material for: On-Demand Indexing for Referential Compression of DNA Sequences
Source: PLoS One. 2015 Jul 6;10(7):e0132460. doi: 10.1371/journal.pone.0132460 (PMC4493149; doi:10.1371/journal.pone.0132460)
Supplement: S3 Table — (ODS) [file pone.0132460.s004.ods]

## Sheet: Sheet1
genome	chr	origSize	cmpSize	ratio	fullTime	cmpMem	dcmpTime	dcmpMem	indexes	indexTime	cmpTime
HG00173	1	249236065	289119	862	3525	1918228	1306	28712	19936	12	1098			chr	origSize	cmpSize	ratio	fullTime	cmpMem	dcmpTime	dcmpMem	indexes	indexTime	cmpTime	internalExecTime
HG00339	1	249231536	288680	863	4418	1919248	1620	28044	24564	14	1089			1	249229480.6	295294.3	845.1	6075.93	1918548.56	1521.2	28837.12	28159.6	24.42	3602.26	#DIV/0!
HG00475	1	249232961	314363	792	3419	1919168	1306	29060	29014	17	1104			2	243182353.7	306772.4	793.5	6963.28	1885069.48	1555.96	29407.28	24617.4	19.48	4535.74	#DIV/0!
HG00619	1	249208260	322383	773	3532	1920092	2082	28676	52332	24	1098			3	197991942.8	258290.9	768.6	6163.33	1637957.6	1360.11	28824.44	25382.8	20.59	4078.28	#DIV/0!
HG01390	1	249230682	277165	899	3237	1918652	1910	28408	28658	22	1104			4	191109600.2	282350.6	678.4	5977.7	1601726.56	1340.55	29024.08	54699.4	40.26	3905.27	#DIV/0!
NA12546	1	249233889	295298	844	3636	1918524	1601	29024	22072	11	1094			5	180893087.9	224307.1	808	5638.64	1544775.08	1299.68	28996.2	31007.6	29.56	3506.53	#DIV/0!
NA19449	1	249242505	293618	848	5604	1918864	1448	28144	14062	18	3192			6	171092962.8	231841.6	741.4	5485.43	1495359.16	1271.3	28859	145728.6	82.06	3364.96	#DIV/0!
NA19788	1	249230483	292395	852	6929	1918388	1534	29400	27412	25	4517			7	159123181.1	207098.2	771.2	5311.35	1425395.96	1235.37	28840.32	25649.8	23.26	3243.98	#DIV/0!
NA20339	1	249225919	292060	853	5227	1917616	1521	28884	30260	19	2816			8	146350417.5	192215.2	763	4746.08	1355844.6	1203.23	29709.44	20149.6	19.63	2661.09	#DIV/0!
NA20810	1	249222506	287862	865	5870	1918516	1552	29516	33286	38	3039			9	141205767.2	151873.4	931.4	4530.82	1327037.72	1195.03	28706.2	11498.8	13.55	2285.92	#DIV/0!
HG00173	1	249236065	289119	862	5958	1917444	1605	28708	19936	17	3533			10	135527202.6	183862.3	738.5	4406.2	1296093.04	1159.11	28793.2	11374.2	13.57	2299.73	#DIV/0!
HG00339	1	249231536	288680	863	5602	1918824	1596	27956	24564	25	3166			11	134996894.1	196909.9	687.5	4326.62	1294392.6	1183.1	28828.32	37593.6	34.15	2187.33	#DIV/0!
HG00475	1	249232961	314363	792	6666	1917836	1426	28676	29014	29	4316			12	133838915.7	177743.5	755.5	4783.16	1527162.4	1135.52	28721.92	24439.4	24.72	2437.56	#DIV/0!
HG00619	1	249208260	322383	773	5459	1920040	1476	28744	52332	34	3086			13	115163458.5	151049.9	765.7	4316.36	1395739.56	1870.31	28674.52	9398.4	14.71	1963.71	#DIV/0!
HG01390	1	249230682	277165	899	6728	1918568	1435	28908	28658	28	4493			14	107345597.1	120531.8	891.5	4151.98	1340413.76	1786.99	28439.48	14934.2	19.45	2080.56	#DIV/0!
NA12546	1	249233889	295298	844	6730	1918440	1528	29452	22072	20	4495			15	102525474.4	110524.3	928.5	3768.94	1306565	1843.13	28434.68	7600.6	12.08	1547.55	#DIV/0!
NA19449	1	249242505	293618	848	6929	1918540	1185	29920	14062	17	4520			16	90347045.7	108407.2	835.2	3774.7	1221364.2	952.83	29005.92	23068.8	25.66	1721.99	#DIV/0!
NA19788	1	249230483	292395	852	5317	1918328	1428	28104	27412	22	3163			17	81185535.9	95770.8	848.3	2752.77	998830.24	1328.69	28339.24	12549	13.08	1127.1	#DIV/0!
NA20339	1	249225919	292060	853	5368	1918084	1368	29308	30260	24	2868			18	78075081.1	108930.7	718.6	2609.9	981664.16	1016.49	28494.04	4574.6	7.31	1054.39	#DIV/0!
NA20810	1	249222506	287862	865	5627	1919340	1574	28600	33286	32	3169			19	59124081	75201.5	790.6	2162.03	878648.56	884.77	28710.44	20345.4	16.09	735.55	#DIV/0!
HG00173	1	249236065	289119	862	6842	1918240	1427	29348	19936	20	4462			20	63009964.3	75759.8	834.7	2418.26	899096.04	859.61	28414.96	18156	15.58	867.26	#DIV/0!
HG00339	1	249231536	288680	863	5914	1918220	1594	28124	24564	23	3671			21	48129092.9	56242.3	856.7	2155.35	818525.56	1371.04	26935.32	23140	22.64	698.55	#DIV/0!
HG00475	1	249232961	314363	792	5630	1919092	1361	28216	29014	28	2935			22	51288490.4	48050.1	1075.9	2002.08	834772.56	1518.7	24862.44	18173.8	15.33	664.73	#DIV/0!
HG00619	1	249208260	322383	773	5610	1919744	1606	28700	52332	31	3077			23	155257942.1	83742.9	10165.5	4092.25	1402793.64	1223.67	27130.84	23140	19.27	2059.59	#DIV/0!
HG01390	1	249230682	277165	899	5453	1919268	1633	28708	28658	28	3212
NA12546	1	249233889	295298	844	7046	1918240	1544	27972	22072	21	4552
NA19449	1	249242505	293618	848	7060	1918620	1432	28096	14062	16	4601			chr	origSize(MB)	cmpSize(KB)	ratio	fullTime(s)	cmpMem(MB)	dcmpTime(s)	dcmpMem(MB)	indexes(K)	indexes(%)	indexTime(s)	cmpTime(s)
NA19788	1	249230483	292395	852	6814	1918684	1516	29616	27412	31	4474			1	237.68	288.37	845.10	6.08	1873.58	1.52	28.16	28.16	1.1	0.02	3.60
NA20339	1	249225919	292060	853	6343	1917268	1589	28692	30260	27	3926			2	231.92	299.58	793.50	6.96	1840.89	1.56	28.72	24.62	1.0	0.02	4.54
NA20810	1	249222506	287862	865	5500	1918524	1617	28044	33286	32	3172			3	188.82	252.24	768.60	6.16	1599.57	1.36	28.15	25.38	1.3	0.02	4.08
HG00173	1	249236065	289119	862	6712	1918644	1434	29496	19936	19	4238			4	182.26	275.73	678.40	5.98	1564.19	1.34	28.34	54.70	2.9	0.04	3.91
HG00339	1	249231536	288680	863	6877	1918804	1916	28080	24564	23	4486			5	172.51	219.05	808.00	5.64	1508.57	1.30	28.32	31.01	1.7	0.03	3.51
HG00475	1	249232961	314363	792	5389	1918812	1567	28040	29014	28	2904			6	163.17	226.41	741.40	5.49	1460.31	1.27	28.18	145.73	8.5	0.08	3.36
HG00619	1	249208260	322383	773	6741	1920500	1470	28640	52332	35	4448			7	151.75	202.24	771.20	5.31	1391.99	1.24	28.16	25.65	1.6	0.02	3.24
HG01390	1	249230682	277165	899	6131	1917844	1519	29016	28658	27	3224			8	139.57	187.71	763.00	4.75	1324.07	1.20	29.01	20.15	1.4	0.02	2.66
NA12546	1	249233889	295298	844	7042	1917936	1562	28644	22072	22	4528			9	134.66	148.31	931.40	4.53	1295.94	1.20	28.03	11.50	0.8	0.01	2.29
NA19449	1	249242505	293618	848	5634	1918492	1508	28876	14062	16	3155			10	129.25	179.55	738.50	4.41	1265.72	1.16	28.12	11.37	0.8	0.01	2.30
NA19788	1	249230483	292395	852	5645	1918776	1535	29392	27412	24	3161			11	128.74	192.29	687.50	4.33	1264.06	1.18	28.15	37.59	2.8	0.03	2.19
NA20339	1	249225919	292060	853	6448	1917104	1338	28468	30260	20	3938			12	127.64	173.58	755.50	4.78	1491.37	1.14	28.05	24.44	1.8	0.02	2.44
NA20810	1	249222506	287862	865	6609	1917716	1399	28316	33286	32	4192			13	109.83	147.51	765.70	4.32	1363.03	1.87	28.00	9.40	0.8	0.01	1.96
HG00173	1	249236065	289119	862	6770	1917896	1582	29472	19936	19	4512			14	102.37	117.71	891.50	4.15	1309.00	1.79	27.77	14.93	1.4	0.02	2.08
HG00339	1	249231536	288680	863	6976	1918576	1370	29396	24564	20	4478			15	97.78	107.93	928.50	3.77	1275.94	1.84	27.77	7.60	0.7	0.01	1.55
HG00475	1	249232961	314363	792	6593	1916904	1565	28044	29014	27	4174			16	86.16	105.87	835.20	3.77	1192.74	0.95	28.33	23.07	2.6	0.03	1.72
HG00619	1	249208260	322383	773	5395	1919788	1582	28672	52332	35	3074			17	77.42	93.53	848.30	2.75	975.42	1.33	27.68	12.55	1.5	0.01	1.13
HG01390	1	249230682	277165	899	6927	1919120	1449	28116	28658	28	4450			18	74.46	106.38	718.60	2.61	958.66	1.02	27.83	4.57	0.6	0.01	1.05
NA12546	1	249233889	295298	844	6765	1918576	1473	28432	22072	21	4387			19	56.39	73.44	790.60	2.16	858.06	0.88	28.04	20.35	3.4	0.02	0.74
NA19449	1	249242505	293618	848	6626	1918204	1311	29700	14062	14	3227			20	60.09	73.98	834.70	2.42	878.02	0.86	27.75	18.16	2.9	0.02	0.87
NA19788	1	249230483	292395	852	6943	1918332	1640	29084	27412	20	4513			21	45.90	54.92	856.70	2.16	799.34	1.37	26.30	23.14	4.8	0.02	0.70
NA20339	1	249225919	292060	853	6561	1917360	1427	28716	30260	23	4099			22	48.91	46.92	1075.90	2.00	815.21	1.52	24.28	18.17	3.5	0.02	0.66
NA20810	1	249222506	287862	865	5839	1917576	1580	28924	33286	36	3371			23	148.07	81.78	10165.50	4.09	1369.92	1.22	26.49	23.14	1.5	0.02	2.06
HG00173	1	249236065	289119	862	7079	1918504	1561	29356	19936	20	4492
HG00339	1	249231536	288680	863	6142	1918412	1618	28772	24564	21	3173
HG00475	1	249232961	314363	792	5964	1918024	1604	28060	29014	22	3500
HG00619	1	249208260	322383	773	5632	1919876	1426	28424	52332	31	3131
HG01390	1	249230682	277165	899	6572	1918984	1515	28660	28658	24	4257
NA12546	1	249233889	295298	844	5720	1918512	1500	29528	22072	23	3241
NA19449	1	249242505	293618	848	5970	1918644	1607	28056	14062	14	3125
NA19788	1	249230483	292395	852	6655	1918388	1444	29232	27412	20	4214
NA20339	1	249225919	292060	853	6586	1917788	1629	29048	30260	21	4227
NA20810	1	249222506	287862	865	6838	1919112	1452	29068	33286	35	4416
HG00173	1	249236065	289119	862	6839	1918072	1512	28864	19936	22	4455
HG00339	1	249231536	288680	863	6781	1918556	1197	29112	24564	25	4427
HG00475	1	249232961	314363	792	5481	1918528	1604	28644	29014	28	3071
HG00619	1	249208260	322383	773	6696	1919480	1565	29488	52332	40	4414
HG01390	1	249230682	277165	899	6766	1918800	1537	28836	28658	29	4532
NA12546	1	249233889	295298	844	5765	1918316	1602	28052	22072	19	3278
NA19449	1	249242505	293618	848	7175	1918176	1582	28880	14062	18	4518
NA19788	1	249230483	292395	852	5750	1918524	1593	29280	27412	22	3342
NA20339	1	249225919	292060	853	5345	1917108	1607	28048	30260	27	2845
NA20810	1	249222506	287862	865	6693	1918704	1615	29052	33286	26	4030
HG00173	1	249236065	289119	862	7071	1917936	1506	29756	19936	18	4491
HG00339	1	249231536	288680	863	6691	1918288	1429	28720	24564	22	4419
HG00475	1	249232961	314363	792	5246	1918696	1434	28976	29014	26	2856
HG00619	1	249208260	322383	773	6670	1919188	1616	28904	52332	33	4396
HG01390	1	249230682	277165	899	5619	1919492	1428	28136	28658	28	3152
NA12546	1	249233889	295298	844	6087	1918276	1431	28868	22072	24	3586
NA19449	1	249242505	293618	848	6803	1917944	1224	29812	14062	15	4364
NA19788	1	249230483	292395	852	5623	1918932	1576	29272	27412	27	3275
NA20339	1	249225919	292060	853	5701	1918280	1598	29080	30260	23	2841
NA20810	1	249222506	287862	865	6697	1918768	1573	28820	33286	36	4346
HG00173	1	249236065	289119	862	5613	1918500	1531	29052	19936	22	3150
HG00339	1	249231536	288680	863	5614	1919116	1617	29068	24564	23	3259
HG00475	1	249232961	314363	792	6694	1918788	1452	30556	29014	23	4126
HG00619	1	249208260	322383	773	5632	1920132	1610	28692	52332	42	3022
HG01390	1	249230682	277165	899	6827	1918548	1494	29064	28658	27	4426
NA12546	1	249233889	295298	844	5435	1918808	1627	29052	22072	22	3229
NA19449	1	249242505	293618	848	6951	1918524	1434	29512	14062	16	4509
NA19788	1	249230483	292395	852	7058	1918340	1498	28676	27412	21	4516
NA20339	1	249225919	292060	853	5082	1918072	1607	29036	30260	21	2863
NA20810	1	249222506	287862	865	5613	1918732	1428	28544	33286	33	3166
HG00173	1	249236065	289119	862	6806	1917924	1549	28996	19936	18	4435
HG00339	1	249231536	288680	863	6468	1918388	1528	28800	24564	26	4051
HG00475	1	249232961	314363	792	5474	1918628	1625	28052	29014	28	2949
HG00619	1	249208260	322383	773	5673	1920104	1436	29428	52332	38	3158
HG01390	1	249230682	277165	899	6929	1918980	1428	28324	28658	28	4510
NA12546	1	249233889	295298	844	5740	1918096	1469	28612	22072	23	3191
NA19449	1	249242505	293618	848	5747	1918372	1604	28596	14062	16	3211
NA19788	1	249230483	292395	852	6854	1918504	1324	28840	27412	23	3218
NA20339	1	249225919	292060	853	5285	1918016	1603	29040	30260	23	2858
NA20810	1	249222506	287862	865	6825	1918376	1624	29684	33286	36	4364
HG00173	2	243157398	302399	804	3769	1885776	1476	30008	48594	20	1353
HG00339	2	243187158	303563	801	3685	1885288	1584	29540	17800	10	1334
HG00475	2	243183478	327885	741	4255	1885484	1488	30760	26166	17	1347
HG00619	2	243177647	327265	743	3611	1885272	1532	30488	32574	17	1344
HG01390	2	243192441	287230	846	3718	1884844	1611	28836	14774	13	1315
NA12546	2	243188814	294851	824	3770	1885076	1605	29596	19402	10	1329
NA19449	2	243161441	307417	790	7923	1886692	1559	29524	47170	27	5470
NA19788	2	243185559	308137	789	5770	1885040	1575	28040	19758	13	3555
NA20339	2	243194149	306899	792	7372	1884548	1360	30044	10502	12	5260
NA20810	2	243195452	302078	805	7380	1885040	1593	28920	9434	11	5119
HG00173	2	243157398	302399	804	5602	1885612	1447	29504	48594	36	3163
HG00339	2	243187158	303563	801	7700	1885492	1576	29640	17800	19	3457
HG00475	2	243183478	327885	741	7499	1885748	1602	30244	26166	23	5237
HG00619	2	243177647	327265	743	7696	1885352	1637	29888	32574	28	5552
HG01390	2	243192441	287230	846	7572	1884484	1597	27968	14774	11	5350
NA12546	2	243188814	294851	824	5631	1885140	1437	29692	19402	16	3513
NA19449	2	243161441	307417	790	7491	1886392	1601	29528	47170	33	5234
NA19788	2	243185559	308137	789	7759	1885668	1334	28724	19758	17	5476
NA20339	2	243194149	306899	792	7562	1884252	1601	28796	10502	10	5225
NA20810	2	243195452	302078	805	7454	1884752	1489	29532	9434	9	5217
HG00173	2	243157398	302399	804	6229	1885040	1537	29372	48594	39	4023
HG00339	2	243187158	303563	801	7695	1884952	1613	29964	17800	19	5371
HG00475	2	243183478	327885	741	6820	1885280	1601	30600	26166	23	3208
HG00619	2	243177647	327265	743	7615	1885212	1608	29656	32574	27	5444
HG01390	2	243192441	287230	846	7700	1883636	1429	28744	14774	14	5549
NA12546	2	243188814	294851	824	7249	1885500	1521	29660	19402	17	5141
NA19449	2	243161441	307417	790	7505	1886060	1604	28808	47170	33	5378
NA19788	2	243185559	308137	789	7823	1884960	1528	29052	19758	19	5550
NA20339	2	243194149	306899	792	7195	1884644	1590	28988	10502	11	4840
NA20810	2	243195452	302078	805	6912	1884540	1591	29088	9434	10	4820
HG00173	2	243157398	302399	804	7559	1885308	1612	30660	48594	31	5279
HG00339	2	243187158	303563	801	5875	1885632	1594	28636	17800	16	3716
HG00475	2	243183478	327885	741	7401	1884764	1314	31212	26166	27	5325
HG00619	2	243177647	327265	743	7704	1885468	1313	30516	32574	26	5560
HG01390	2	243192441	287230	846	7544	1883384	1564	28040	14774	16	3377
NA12546	2	243188814	294851	824	7299	1884948	1579	29672	19402	16	5036
NA19449	2	243161441	307417	790	7557	1885832	1604	29668	47170	28	5299
NA19788	2	243185559	308137	789	7678	1884856	1648	27968	19758	19	5400
NA20339	2	243194149	306899	792	5337	1884012	1520	28908	10502	14	3226
NA20810	2	243195452	302078	805	7177	1885164	1557	28712	9434	13	4872
HG00173	2	243157398	302399	804	7207	1884896	1468	30272	48594	34	4927
HG00339	2	243187158	303563	801	7810	1885544	1436	27960	17800	20	5530
HG00475	2	243183478	327885	741	7331	1885392	1584	29808	26166	21	5154
HG00619	2	243177647	327265	743	7469	1886076	1628	29752	32574	25	5252
HG01390	2	243192441	287230	846	7662	1884384	1578	28964	14774	16	5332
NA12546	2	243188814	294851	824	5869	1885040	1583	29712	19402	17	3447
NA19449	2	243161441	307417	790	7615	1886468	1581	29992	47170	28	3491
NA19788	2	243185559	308137	789	7347	1884992	1702	28060	19758	18	4007
NA20339	2	243194149	306899	792	5612	1883232	1610	29076	10502	11	3407
NA20810	2	243195452	302078	805	7378	1884896	1541	29676	9434	10	5183
HG00173	2	243157398	302399	804	7557	1885604	1564	30148	48594	32	3328
HG00339	2	243187158	303563	801	7508	1884916	1483	29440	17800	15	5401
HG00475	2	243183478	327885	741	7421	1885452	1603	29636	26166	21	5099
HG00619	2	243177647	327265	743	7094	1884920	1612	29544	32574	27	4816
HG01390	2	243192441	287230	846	6081	1883428	1563	28700	14774	16	3499
NA12546	2	243188814	294851	824	7572	1885124	1599	29536	19402	17	5354
NA19449	2	243161441	307417	790	7733	1886036	1610	29604	47170	26	5465
NA19788	2	243185559	308137	789	6094	1884620	1595	29012	19758	17	3509
NA20339	2	243194149	306899	792	7436	1883832	1603	29064	10502	10	5151
NA20810	2	243195452	302078	805	6922	1884664	1610	29680	9434	11	4841
HG00173	2	243157398	302399	804	7455	1885848	1538	30280	48594	33	5158
HG00339	2	243187158	303563	801	5558	1885224	1375	29664	17800	19	3391
HG00475	2	243183478	327885	741	7076	1885584	1601	30600	26166	25	4698
HG00619	2	243177647	327265	743	7796	1885456	1586	30008	32574	26	5475
HG01390	2	243192441	287230	846	5627	1883520	1618	28120	14774	14	3347
NA12546	2	243188814	294851	824	7030	1884856	1504	28672	19402	12	4950
NA19449	2	243161441	307417	790	7795	1886304	1550	29708	47170	33	5363
NA19788	2	243185559	308137	789	7493	1885272	1598	28052	19758	17	5212
NA20339	2	243194149	306899	792	6956	1883720	1596	28832	10502	10	4688
NA20810	2	243195452	302078	805	5504	1884436	1599	28640	9434	11	3222
HG00173	2	243157398	302399	804	7594	1885896	1602	30452	48594	30	5390
HG00339	2	243187158	303563	801	7584	1884980	1602	30668	17800	18	5320
HG00475	2	243183478	327885	741	7784	1885432	1604	29676	26166	24	5340
HG00619	2	243177647	327265	743	6823	1885932	1610	29432	32574	23	4512
HG01390	2	243192441	287230	846	7579	1884280	1606	28920	14774	16	5310
NA12546	2	243188814	294851	824	7118	1884900	1609	29568	19402	17	4765
NA19449	2	243161441	307417	790	7806	1886120	1598	29416	47170	30	5494
NA19788	2	243185559	308137	789	7339	1884480	1536	29052	19758	16	5146
NA20339	2	243194149	306899	792	7516	1884028	1556	28892	10502	11	5330
NA20810	2	243195452	302078	805	7461	1884424	1616	28712	9434	13	3175
HG00173	2	243157398	302399	804	7492	1885380	1560	30544	48594	37	5258
HG00339	2	243187158	303563	801	7623	1885340	1547	28768	17800	18	5416
HG00475	2	243183478	327885	741	5672	1885460	1643	29668	26166	22	3320
HG00619	2	243177647	327265	743	7156	1885468	1317	30108	32574	23	4741
HG01390	2	243192441	287230	846	7802	1884328	1465	28608	14774	14	5538
NA12546	2	243188814	294851	824	7800	1885160	1597	29564	19402	19	5428
NA19449	2	243161441	307417	790	6955	1886232	1577	29276	47170	29	4764
NA19788	2	243185559	308137	789	7266	1885000	1188	28532	19758	14	5192
NA20339	2	243194149	306899	792	7338	1884344	1540	28572	10502	10	5045
NA20810	2	243195452	302078	805	7346	1884640	1598	29524	9434	13	5150
HG00173	2	243157398	302399	804	5839	1885832	1604	29608	48594	32	3429
HG00339	2	243187158	303563	801	7588	1884420	1605	29500	17800	17	5311
HG00475	2	243183478	327885	741	6945	1884912	1597	29480	26166	22	3246
HG00619	2	243177647	327265	743	7480	1885448	1604	30380	32574	27	5385
HG01390	2	243192441	287230	846	5841	1884456	1598	28408	14774	12	3390
NA12546	2	243188814	294851	824	7387	1885000	1604	30024	19402	16	5317
NA19449	2	243161441	307417	790	7539	1886176	1494	30012	47170	28	5179
NA19788	2	243185559	308137	789	7834	1885048	1597	29008	19758	17	5444
NA20339	2	243194149	306899	792	7317	1884052	1580	28884	10502	11	5040
NA20810	2	243195452	302078	805	7403	1884900	1593	30064	9434	7	3238
HG00173	3	198003780	250983	788	3002	1637352	1365	28096	23852	13	1120
HG00339	3	197984256	248512	796	3359	1638400	1389	29012	25454	17	1167
HG00475	3	197992448	278822	710	3912	1638604	1488	29368	26166	16	1119
HG00619	3	197984256	284332	696	3907	1638700	1484	28816	35778	21	1137
HG01390	3	198008832	240303	823	3682	1636764	1365	28080	9078	5	1082
NA12546	3	197992448	239616	826	3892	1638860	1485	29156	23496	19	1100
NA19449	3	197976064	274323	721	6409	1638864	1223	29176	37914	30	4427
NA19788	3	197992448	264992	747	6154	1637968	1314	28636	23674	16	4354
NA20339	3	198000640	248446	796	6745	1637980	1458	28136	18156	21	4675
NA20810	3	197984256	252580	783	4796	1638500	1365	28804	30260	20	2565
HG00173	3	198003780	250983	788	5372	1638496	1468	29068	23852	19	3325
HG00339	3	197984256	248512	796	6527	1637652	1389	28108	25454	22	4451
HG00475	3	197992448	278822	710	6247	1637464	1310	28744	26166	19	4151
HG00619	3	197984256	284332	696	6489	1638436	1266	29592	35778	22	4544
HG01390	3	198008832	240303	823	6368	1636280	1466	28848	9078	9	4322
NA12546	3	197992448	239616	826	6652	1637596	1314	28360	23496	30	4559
NA19449	3	197976064	274323	721	6806	1639608	1406	29188	37914	31	4697
NA19788	3	197992448	264992	747	6609	1638232	1310	28736	23674	14	4595
NA20339	3	198000640	248446	796	6165	1637352	1363	28172	18156	17	4051
NA20810	3	197984256	252580	783	4657	1638132	1067	28324	30260	23	2571
HG00173	3	198003780	250983	788	6837	1638116	1458	28736	23852	15	4774
HG00339	3	197984256	248512	796	6252	1637784	1460	28852	25454	18	4248
HG00475	3	197992448	278822	710	6764	1637688	1411	29572	26166	24	4652
HG00619	3	197984256	284332	696	6623	1637704	1263	29140	35778	24	4623
HG01390	3	198008832	240303	823	6526	1636024	1359	29880	9078	10	4584
NA12546	3	197992448	239616	826	6499	1637776	1482	28100	23496	28	4470
NA19449	3	197976064	274323	721	4980	1638636	1408	28100	37914	27	2703
NA19788	3	197992448	264992	747	6509	1637860	1382	29752	23674	19	4567
NA20339	3	198000640	248446	796	5237	1638732	1064	28136	18156	19	3118
NA20810	3	197984256	252580	783	6677	1637004	1330	29800	30260	18	4596
HG00173	3	198003780	250983	788	6974	1637820	1478	28180	23852	16	4882
HG00339	3	197984256	248512	796	6232	1638056	1408	28156	25454	21	4178
HG00475	3	197992448	278822	710	6717	1637564	1307	28164	26166	20	4605
HG00619	3	197984256	284332	696	6805	1637268	1307	29740	35778	25	4683
HG01390	3	198008832	240303	823	6355	1636520	1470	29420	9078	11	4289
NA12546	3	197992448	239616	826	5520	1638676	1339	29004	23496	25	3398
NA19449	3	197976064	274323	721	6722	1638184	1268	28304	37914	28	4669
NA19788	3	197992448	264992	747	6293	1638028	1406	29604	23674	21	4407
NA20339	3	198000640	248446	796	6712	1638224	1387	28200	18156	23	4496
NA20810	3	197984256	252580	783	6604	1637768	1409	28196	30260	23	4549
HG00173	3	198003780	250983	788	6858	1637876	1464	28148	23852	19	4825
HG00339	3	197984256	248512	796	6428	1638928	1603	28100	25454	22	4537
HG00475	3	197992448	278822	710	6493	1636868	1316	28168	26166	17	4537
HG00619	3	197984256	284332	696	6742	1638084	1234	28972	35778	22	4666
HG01390	3	198008832	240303	823	5797	1636404	1305	29156	9078	11	3967
NA12546	3	197992448	239616	826	6882	1638128	1318	29172	23496	28	4630
NA19449	3	197976064	274323	721	4899	1639116	1478	28100	37914	30	2651
NA19788	3	197992448	264992	747	6398	1637800	1464	28828	23674	15	4460
NA20339	3	198000640	248446	796	6231	1637268	1068	30520	18156	18	4215
NA20810	3	197984256	252580	783	6649	1638672	1450	29240	30260	22	4559
HG00173	3	198003780	250983	788	6669	1637768	1237	28284	23852	20	4731
HG00339	3	197984256	248512	796	6631	1637960	1066	30480	25454	16	4595
HG00475	3	197992448	278822	710	6278	1637400	1317	29096	26166	15	4352
HG00619	3	197984256	284332	696	6721	1637472	1316	28772	35778	23	4639
HG01390	3	198008832	240303	823	6533	1635996	1188	29188	9078	8	4393
NA12546	3	197992448	239616	826	6747	1638268	1428	29720	23496	30	4661
NA19449	3	197976064	274323	721	6358	1638768	1453	29120	37914	29	4279
NA19788	3	197992448	264992	747	6123	1638248	1380	28724	23674	18	4166
NA20339	3	198000640	248446	796	6273	1637472	1310	29572	18156	26	4352
NA20810	3	197984256	252580	783	5990	1638172	1075	29832	30260	21	3853
HG00173	3	198003780	250983	788	6754	1637984	1459	28140	23852	17	4783
HG00339	3	197984256	248512	796	6489	1638080	1417	28100	25454	19	4495
HG00475	3	197992448	278822	710	6432	1637328	1488	29560	26166	16	4409
HG00619	3	197984256	284332	696	6709	1638064	1273	29160	35778	24	4640
HG01390	3	198008832	240303	823	6610	1636704	1384	28120	9078	12	4585
NA12546	3	197992448	239616	826	6632	1638264	1463	28160	23496	29	4485
NA19449	3	197976064	274323	721	6640	1638672	1389	28180	37914	31	4642
NA19788	3	197992448	264992	747	6644	1638112	1195	29980	23674	21	4655
NA20339	3	198000640	248446	796	6652	1637876	1241	28284	18156	25	4599
NA20810	3	197984256	252580	783	6238	1638064	1439	28176	30260	22	4240
HG00173	3	198003780	250983	788	6913	1638456	1344	28420	23852	18	4774
HG00339	3	197984256	248512	796	5238	1638048	1394	29288	25454	17	3193
HG00475	3	197992448	278822	710	6278	1637636	1072	29036	26166	23	4349
HG00619	3	197984256	284332	696	5336	1638544	1189	29708	35778	19	3157
HG01390	3	198008832	240303	823	6713	1636892	1194	28332	9078	14	4637
NA12546	3	197992448	239616	826	6522	1638408	1227	28024	23496	24	4645
NA19449	3	197976064	274323	721	6824	1638904	1406	29120	37914	30	4671
NA19788	3	197992448	264992	747	6546	1638040	1312	29632	23674	21	4385
NA20339	3	198000640	248446	796	6609	1638396	1283	28976	18156	22	4530
NA20810	3	197984256	252580	783	6729	1638272	1295	28968	30260	28	4692
HG00173	3	198003780	250983	788	6966	1638040	1294	29004	23852	14	4852
HG00339	3	197984256	248512	796	6416	1637892	1494	28172	25454	21	4581
HG00475	3	197992448	278822	710	4749	1638228	1190	28168	26166	19	2629
HG00619	3	197984256	284332	696	4928	1638740	1423	28748	35778	27	2674
HG01390	3	198008832	240303	823	5299	1636896	1486	28756	9078	10	3095
NA12546	3	197992448	239616	826	6699	1638080	1332	28100	23496	24	4616
NA19449	3	197976064	274323	721	5878	1638704	1460	28104	37914	27	3766
NA19788	3	197992448	264992	747	6497	1637876	1358	29792	23674	21	4483
NA20339	3	198000640	248446	796	6532	1638184	1482	29072	18156	20	4595
NA20810	3	197984256	252580	783	6519	1638056	1309	28196	30260	20	4491
HG00173	3	198003780	250983	788	5397	1638060	1475	28096	23852	21	2954
HG00339	3	197984256	248512	796	6615	1638100	1401	29100	25454	19	4581
HG00475	3	197992448	278822	710	6611	1637304	1491	28868	26166	22	4547
HG00619	3	197984256	284332	696	4682	1639288	1447	29360	35778	29	2635
HG01390	3	198008832	240303	823	6734	1636856	1450	28768	9078	11	4667
NA12546	3	197992448	239616	826	6725	1638312	1421	28776	23496	22	4666
NA19449	3	197976064	274323	721	6885	1639300	1484	28108	37914	28	4678
NA19788	3	197992448	264992	747	6767	1637996	1483	30280	23674	19	4531
NA20339	3	198000640	248446	796	6285	1637952	1452	28132	18156	19	4387
NA20810	3	197984256	252580	783	6353	1637812	1454	28832	30260	25	4263
HG00173	4	191089947	280034	682	4609	1603324	1362	28044	76540	43	1114
HG00339	4	191109658	271622	703	3168	1601908	1364	28160	55536	30	1095
HG00475	4	191095252	296048	645	3267	1603580	1366	28400	73158	37	1121
HG00619	4	191103657	321303	594	3554	1602716	1249	29680	61232	25	1118
HG01390	4	191115793	282657	676	3168	1602292	1473	28040	46280	26	1110
NA12546	4	191096898	279606	683	3381	1602604	1362	29108	71378	38	1125
NA19449	4	191109896	279661	683	6041	1601316	1272	28500	52332	49	4235
NA19788	4	191129861	283984	673	6281	1600604	1186	30484	35244	33	4418
NA20339	4	191124158	265092	720	5225	1601844	1297	30200	36846	35	3076
NA20810	4	191120882	263499	725	6432	1601580	1436	29552	38448	28	4322
HG00173	4	191089947	280034	682	5375	1602804	1452	28596	76540	54	3093
HG00339	4	191109658	271622	703	6366	1601424	1468	28196	55536	41	4361
HG00475	4	191095252	296048	645	6284	1602552	1399	29964	73158	46	4393
HG00619	4	191103657	321303	594	6470	1601708	1240	30728	61232	35	4428
HG01390	4	191115793	282657	676	6561	1600888	1466	29052	46280	34	4417
NA12546	4	191096898	279606	683	6574	1602444	1351	28716	71378	50	4468
NA19449	4	191109896	279661	683	6240	1600800	1435	29444	52332	40	4200
NA19788	4	191129861	283984	673	6522	1600956	1189	29940	35244	34	4397
NA20339	4	191124158	265092	720	5063	1601848	1360	29304	36846	33	3081
NA20810	4	191120882	263499	725	6337	1601028	1401	28712	38448	29	4260
HG00173	4	191089947	280034	682	6327	1602512	1271	29388	76540	54	4232
HG00339	4	191109658	271622	703	4963	1602144	1204	28872	55536	40	2868
HG00475	4	191095252	296048	645	6240	1602712	1470	29168	73158	46	4336
HG00619	4	191103657	321303	594	6344	1601680	1216	30412	61232	34	4252
HG01390	4	191115793	282657	676	6691	1602132	1341	28044	46280	34	4459
NA12546	4	191096898	279606	683	5108	1602660	1408	28908	71378	57	2916
NA19449	4	191109896	279661	683	6409	1601204	1356	29032	52332	47	4340
NA19788	4	191129861	283984	673	6499	1601068	1480	29604	35244	35	4553
NA20339	4	191124158	265092	720	6451	1600992	1166	27968	36846	36	4255
NA20810	4	191120882	263499	725	4832	1601568	1054	27860	38448	29	2740
HG00173	4	191089947	280034	682	5720	1602244	1184	27992	76540	56	3696
HG00339	4	191109658	271622	703	6508	1601664	1380	28604	55536	41	4465
HG00475	4	191095252	296048	645	6350	1602040	1347	28444	73158	47	4384
HG00619	4	191103657	321303	594	6159	1602148	1196	30396	61232	37	4270
HG01390	4	191115793	282657	676	6562	1600924	1463	29044	46280	35	4457
NA12546	4	191096898	279606	683	6352	1602200	1346	28708	71378	47	4376
NA19449	4	191109896	279661	683	6299	1601836	1394	28700	52332	50	4355
NA19788	4	191129861	283984	673	6547	1600684	1389	28468	35244	35	4436
NA20339	4	191124158	265092	720	4576	1600980	1419	29624	36846	36	2452
NA20810	4	191120882	263499	725	4589	1601736	1162	28852	38448	30	2738
HG00173	4	191089947	280034	682	6442	1602668	1453	28684	76540	53	4293
HG00339	4	191109658	271622	703	6652	1601972	1322	28908	55536	42	4536
HG00475	4	191095252	296048	645	6435	1601624	1398	28984	73158	50	4360
HG00619	4	191103657	321303	594	6275	1601908	1071	30372	61232	36	4431
HG01390	4	191115793	282657	676	6453	1601828	1345	28208	46280	37	4516
NA12546	4	191096898	279606	683	6468	1601308	1186	29524	71378	46	4446
NA19449	4	191109896	279661	683	6442	1601584	1463	28056	52332	49	4364
NA19788	4	191129861	283984	673	6540	1600592	1400	29368	35244	32	4385
NA20339	4	191124158	265092	720	6347	1601404	1445	28920	36846	34	4231
NA20810	4	191120882	263499	725	6306	1601468	1243	29536	38448	27	4171
HG00173	4	191089947	280034	682	6606	1602544	1385	28332	76540	63	4553
HG00339	4	191109658	271622	703	6439	1601560	1182	27972	55536	39	4403
HG00475	4	191095252	296048	645	4787	1602528	1189	28672	73158	47	2832
HG00619	4	191103657	321303	594	6298	1601904	1221	31260	61232	36	4463
HG01390	4	191115793	282657	676	6387	1600556	1353	28044	46280	36	4424
NA12546	4	191096898	279606	683	6256	1602524	1440	29696	71378	47	4388
NA19449	4	191109896	279661	683	6561	1601452	1397	29040	52332	47	4411
NA19788	4	191129861	283984	673	6385	1600972	1464	29552	35244	29	4384
NA20339	4	191124158	265092	720	6005	1601272	1465	29528	36846	31	4062
NA20810	4	191120882	263499	725	4864	1601212	1350	29476	38448	27	2745
HG00173	4	191089947	280034	682	6311	1602176	1384	28664	76540	65	4269
HG00339	4	191109658	271622	703	6705	1601416	1238	30516	55536	39	4601
HG00475	4	191095252	296048	645	6256	1601660	1192	28220	73158	43	4241
HG00619	4	191103657	321303	594	5466	1602604	1240	30504	61232	38	3463
HG01390	4	191115793	282657	676	6302	1601044	1462	28340	46280	35	4487
NA12546	4	191096898	279606	683	6551	1601868	1356	29648	71378	47	4431
NA19449	4	191109896	279661	683	6487	1601408	1390	28740	52332	43	4348
NA19788	4	191129861	283984	673	4741	1601192	1327	28712	35244	38	2675
NA20339	4	191124158	265092	720	6204	1601492	1329	29664	36846	37	4123
NA20810	4	191120882	263499	725	6518	1601056	1197	29360	38448	29	4359
HG00173	4	191089947	280034	682	6572	1602460	1215	28168	76540	53	4456
HG00339	4	191109658	271622	703	6454	1600836	1468	28676	55536	39	4435
HG00475	4	191095252	296048	645	6484	1602040	1211	28740	73158	49	4382
HG00619	4	191103657	321303	594	6579	1602000	1238	30052	61232	38	4448
HG01390	4	191115793	282657	676	6558	1600740	1477	28056	46280	40	4406
NA12546	4	191096898	279606	683	4974	1602700	1400	28884	71378	48	2880
NA19449	4	191109896	279661	683	6217	1601292	1060	29036	52332	45	4226
NA19788	4	191129861	283984	673	6437	1600512	1156	28988	35244	30	4412
NA20339	4	191124158	265092	720	4640	1601468	1356	29304	36846	37	2537
NA20810	4	191120882	263499	725	6236	1601016	1071	27932	38448	29	4259
HG00173	4	191089947	280034	682	6553	1602664	1213	28528	76540	55	4432
HG00339	4	191109658	271622	703	6556	1601408	1472	29020	55536	41	4368
HG00475	4	191095252	296048	645	6462	1602532	1478	29072	73158	49	4363
HG00619	4	191103657	321303	594	5361	1602832	1489	30296	61232	49	2864
HG01390	4	191115793	282657	676	6286	1600988	1185	28976	46280	34	4457
NA12546	4	191096898	279606	683	6460	1602328	1381	28480	71378	50	4385
NA19449	4	191109896	279661	683	5241	1601668	1480	28668	52332	48	3103
NA19788	4	191129861	283984	673	6583	1600440	1460	29088	35244	38	4415
NA20339	4	191124158	265092	720	6256	1601556	1403	29336	36846	36	4214
NA20810	4	191120882	263499	725	6055	1601284	1500	28712	38448	27	4185
HG00173	4	191089947	280034	682	6643	1601984	1163	28188	76540	59	4537
HG00339	4	191109658	271622	703	6278	1601472	1396	27916	55536	46	4426
HG00475	4	191095252	296048	645	5163	1602628	1452	28848	73158	48	3171
HG00619	4	191103657	321303	594	6650	1602100	1463	30356	61232	35	4509
HG01390	4	191115793	282657	676	6647	1601788	1475	29052	46280	30	4539
NA12546	4	191096898	279606	683	6615	1601816	1453	28904	71378	51	4542
NA19449	4	191109896	279661	683	4683	1601764	1475	29708	52332	43	2780
NA19788	4	191129861	283984	673	6454	1600840	1461	28716	35244	31	4396
NA20339	4	191124158	265092	720	6432	1601476	1447	28076	36846	31	4354
NA20810	4	191120882	263499	725	6308	1601880	1296	29224	38448	29	4239
HG00173	5	180885428	218439	828	3023	1545988	1223	30588	38804	23	891
HG00339	5	180891717	217790	830	3056	1545044	1236	29072	30794	22	1026
HG00475	5	180891424	221873	815	3378	1546404	1858	27968	36312	23	1021
HG00619	5	180900272	237849	760	4171	1544920	1248	30172	21360	13	806
HG01390	5	180888311	207213	872	4009	1545044	1359	28796	32930	22	820
NA12546	5	180897845	220171	821	4423	1545548	1363	28048	26522	21	1011
NA19449	5	180904496	245771	736	6208	1544304	1366	28044	21894	19	4119
NA19788	5	180890263	215789	838	5677	1544880	1069	28636	29192	34	3913
NA20339	5	180893068	237426	761	6420	1543880	1288	30460	28302	37	4274
NA20810	5	180888055	220750	819	5860	1545456	1361	28700	43966	42	4123
HG00173	5	180885428	218439	828	4824	1546160	1245	30572	38804	31	1871
HG00339	5	180891717	217790	830	6194	1544412	1355	29008	30794	24	4078
HG00475	5	180891424	221873	815	6015	1545280	1351	28036	36312	27	4069
HG00619	5	180900272	237849	760	5816	1544692	1364	29568	21360	17	2403
HG01390	5	180888311	207213	872	6070	1544460	1235	28732	32930	33	4020
NA12546	5	180897845	220171	821	5279	1544732	1334	29084	26522	27	2651
NA19449	5	180904496	245771	736	5182	1544684	1293	28032	21894	21	3323
NA19788	5	180890263	215789	838	6102	1543696	1354	28440	29192	36	4014
NA20339	5	180893068	237426	761	5277	1545132	1351	29660	28302	30	2618
NA20810	5	180888055	220750	819	6193	1546320	1368	28708	43966	42	4079
HG00173	5	180885428	218439	828	5981	1545796	1226	29368	38804	31	3915
HG00339	5	180891717	217790	830	4654	1545056	1358	28408	30794	29	2572
HG00475	5	180891424	221873	815	6425	1544120	1328	28004	36312	28	4303
HG00619	5	180900272	237849	760	6106	1544756	1356	29816	21360	21	4017
HG01390	5	180888311	207213	872	4547	1545084	1283	29312	32930	35	2311
NA12546	5	180897845	220171	821	6316	1544984	1286	28736	26522	27	4256
NA19449	5	180904496	245771	736	4585	1544952	1366	28916	21894	20	2687
NA19788	5	180890263	215789	838	5277	1545212	1289	30372	29192	37	3276
NA20339	5	180893068	237426	761	6193	1544588	1357	28712	28302	32	4117
NA20810	5	180888055	220750	819	5958	1545396	1365	28704	43966	46	3999
HG00173	5	180885428	218439	828	6063	1544956	1349	29424	38804	27	3987
HG00339	5	180891717	217790	830	5376	1544684	1269	29720	30794	30	3091
HG00475	5	180891424	221873	815	4340	1545488	1353	28768	36312	33	2505
HG00619	5	180900272	237849	760	6093	1544388	1254	28324	21360	20	4031
HG01390	5	180888311	207213	872	5973	1544428	1276	28712	32930	31	3933
NA12546	5	180897845	220171	821	6359	1544132	1360	28688	26522	27	4326
NA19449	5	180904496	245771	736	4568	1543360	1348	28836	21894	17	2720
NA19788	5	180890263	215789	838	6046	1544816	1302	28108	29192	37	4099
NA20339	5	180893068	237426	761	5237	1544396	1368	28892	28302	32	2567
NA20810	5	180888055	220750	819	6222	1544920	1369	28696	43966	39	4162
HG00173	5	180885428	218439	828	6071	1545204	1068	29320	38804	35	3942
HG00339	5	180891717	217790	830	6356	1544420	1281	28100	30794	29	4309
HG00475	5	180891424	221873	815	6335	1545260	1366	29040	36312	34	4242
HG00619	5	180900272	237849	760	4488	1544544	1240	29548	21360	18	2434
HG01390	5	180888311	207213	872	5961	1544944	1185	28676	32930	36	3954
NA12546	5	180897845	220171	821	6259	1544136	1210	28908	26522	29	4257
NA19449	5	180904496	245771	736	4859	1544364	1203	28704	21894	20	2735
NA19788	5	180890263	215789	838	5807	1544472	1317	29052	29192	33	3934
NA20339	5	180893068	237426	761	6113	1544012	1193	29352	28302	33	4038
NA20810	5	180888055	220750	819	4765	1545460	1295	28716	43966	38	2633
HG00173	5	180885428	218439	828	5889	1545152	1220	29680	38804	30	3900
HG00339	5	180891717	217790	830	4554	1544812	1360	29332	30794	28	2572
HG00475	5	180891424	221873	815	6324	1544316	1290	28828	36312	36	4207
HG00619	5	180900272	237849	760	5977	1544252	1189	29992	21360	17	3972
HG01390	5	180888311	207213	872	6058	1544180	1337	28052	32930	33	3978
NA12546	5	180897845	220171	821	6320	1544056	1322	27968	26522	31	4174
NA19449	5	180904496	245771	736	6036	1544252	1263	28044	21894	17	4316
NA19788	5	180890263	215789	838	5959	1545012	1075	28736	29192	39	3909
NA20339	5	180893068	237426	761	4546	1544976	1066	29408	28302	35	2605
NA20810	5	180888055	220750	819	4888	1546284	1363	28704	43966	46	2409
HG00173	5	180885428	218439	828	6024	1545732	1328	30240	38804	38	4044
HG00339	5	180891717	217790	830	6182	1544016	1358	28424	30794	28	4150
HG00475	5	180891424	221873	815	4750	1545584	1361	28800	36312	32	2629
HG00619	5	180900272	237849	760	5968	1544116	1356	29648	21360	18	3943
HG01390	5	180888311	207213	872	4507	1544208	1299	28048	32930	32	2391
NA12546	5	180897845	220171	821	6353	1544352	1185	28564	26522	27	4288
NA19449	5	180904496	245771	736	6523	1543708	1064	29068	21894	22	4414
NA19788	5	180890263	215789	838	4520	1544452	1237	29444	29192	33	2392
NA20339	5	180893068	237426	761	6222	1544444	1362	29320	28302	31	4155
NA20810	5	180888055	220750	819	6116	1545640	1359	29264	43966	39	4060
HG00173	5	180885428	218439	828	5517	1545600	1332	29860	38804	27	3418
HG00339	5	180891717	217790	830	6426	1544280	1360	29528	30794	25	4290
HG00475	5	180891424	221873	815	4457	1544892	1326	28044	36312	33	2543
HG00619	5	180900272	237849	760	6050	1544612	1169	29320	21360	23	3987
HG01390	5	180888311	207213	872	5617	1545228	1302	29044	32930	31	3589
NA12546	5	180897845	220171	821	6226	1544040	1334	28624	26522	26	4277
NA19449	5	180904496	245771	736	6441	1544236	1285	28992	21894	20	4278
NA19788	5	180890263	215789	838	6081	1544904	1352	29160	29192	33	4000
NA20339	5	180893068	237426	761	6322	1543936	1325	29516	28302	38	4224
NA20810	5	180888055	220750	819	6128	1545636	1351	29348	43966	43	3993
HG00173	5	180885428	218439	828	4469	1545620	1328	30276	38804	26	2409
HG00339	5	180891717	217790	830	6325	1544200	1271	29000	30794	30	4322
HG00475	5	180891424	221873	815	6318	1544532	1366	29032	36312	33	4216
HG00619	5	180900272	237849	760	5807	1544308	1341	30192	21360	18	4009
HG01390	5	180888311	207213	872	5981	1544244	1236	28168	32930	35	3958
NA12546	5	180897845	220171	821	6417	1544400	1348	28040	26522	27	4335
NA19449	5	180904496	245771	736	5351	1544196	1193	27968	21894	23	2980
NA19788	5	180890263	215789	838	6072	1544628	1340	29236	29192	37	3994
NA20339	5	180893068	237426	761	4782	1544620	1354	28812	28302	37	2596
NA20810	5	180888055	220750	819	5999	1545536	1345	29640	43966	40	4055
HG00173	5	180885428	218439	828	6088	1545560	1342	30244	38804	35	3903
HG00339	5	180891717	217790	830	5191	1545000	1218	29276	30794	29	3413
HG00475	5	180891424	221873	815	6295	1545108	1370	29180	36312	34	4214
HG00619	5	180900272	237849	760	5962	1543860	1222	28640	21360	16	3958
HG01390	5	180888311	207213	872	6055	1544452	1340	28320	32930	32	3979
NA12546	5	180897845	220171	821	6262	1544024	1226	28956	26522	24	4271
NA19449	5	180904496	245771	736	6492	1544060	1347	28932	21894	18	4345
NA19788	5	180890263	215789	838	6108	1544624	1343	28452	29192	33	3991
NA20339	5	180893068	237426	761	6183	1544652	1226	29148	28302	30	4018
NA20810	5	180888055	220750	819	6216	1545612	1241	28852	43966	40	4098
HG00173	6	171103242	211016	810	3908	1492728	1238	30256	78142	42	988
HG00339	6	171068623	229439	745	2939	1498132	1978	29036	202742	83	864
HG00475	6	171105861	251475	680	3737	1491480	1365	29116	33108	22	809
HG00619	6	171078094	262998	650	3551	1496712	1248	29356	147562	64	853
HG01390	6	171108878	215290	794	3136	1490536	1249	29000	9612	16	764
NA12546	6	171089039	220353	776	3018	1504760	1308	28200	389108	134	912
NA19449	6	171083933	247812	690	5819	1492680	1267	30916	103774	74	3808
NA19788	6	171100902	239232	715	5934	1504212	1236	28272	379852	157	3935
NA20339	6	171090486	228701	748	5719	1492528	1246	28108	88288	55	3641
NA20810	6	171100570	212100	806	5452	1491388	1294	29688	25098	27	3454
HG00173	6	171103242	211016	810	5528	1493344	1263	29052	78142	51	3657
HG00339	6	171068623	229439	745	5927	1497144	1361	29580	202742	124	3840
HG00475	6	171105861	251475	680	5492	1491472	1105	29104	33108	31	3514
HG00619	6	171078094	262998	650	5890	1495800	1335	28760	147562	86	3958
HG01390	6	171108878	215290	794	5637	1489592	1248	29044	9612	18	3688
NA12546	6	171089039	220353	776	4882	1504952	1242	28212	389108	186	2457
NA19449	6	171083933	247812	690	5852	1492492	1068	29276	103774	67	3816
NA19788	6	171100902	239232	715	5928	1504264	1160	28904	379852	170	3882
NA20339	6	171090486	228701	748	4655	1492136	1242	28280	88288	53	2214
NA20810	6	171100570	212100	806	5599	1491624	1333	28768	25098	24	3511
HG00173	6	171103242	211016	810	4290	1493080	1063	28100	78142	58	2300
HG00339	6	171068623	229439	745	5971	1496640	1189	28752	202742	127	3887
HG00475	6	171105861	251475	680	5729	1491380	1351	28112	33108	30	3643
HG00619	6	171078094	262998	650	5571	1496188	1346	28836	147562	83	3519
HG01390	6	171108878	215290	794	5147	1490856	1373	29088	9612	18	2251
NA12546	6	171089039	220353	776	5978	1504552	1227	29256	389108	198	3938
NA19449	6	171083933	247812	690	4997	1493256	1246	28296	103774	64	2330
NA19788	6	171100902	239232	715	5993	1504376	1187	28088	379852	190	3936
NA20339	6	171090486	228701	748	5696	1492228	1224	29008	88288	53	3688
NA20810	6	171100570	212100	806	5594	1490884	1347	28748	25098	31	3510
HG00173	6	171103242	211016	810	5857	1493228	1179	30188	78142	54	3751
HG00339	6	171068623	229439	745	5089	1497800	1157	29484	202742	126	3050
HG00475	6	171105861	251475	680	5737	1491152	1354	28104	33108	27	3683
HG00619	6	171078094	262998	650	5989	1495812	1300	28772	147562	95	3929
HG01390	6	171108878	215290	794	5718	1490400	1161	30268	9612	17	3726
NA12546	6	171089039	220353	776	5851	1504580	1344	28100	389108	208	3717
NA19449	6	171083933	247812	690	5818	1492576	1237	28296	103774	64	3796
NA19788	6	171100902	239232	715	5981	1504200	1195	28416	379852	185	3898
NA20339	6	171090486	228701	748	5524	1492372	1360	28028	88288	54	2210
NA20810	6	171100570	212100	806	5565	1491288	1190	29180	25098	26	3471
HG00173	6	171103242	211016	810	5925	1493068	1066	28104	78142	55	3842
HG00339	6	171068623	229439	745	5837	1496512	1174	28732	202742	123	3869
HG00475	6	171105861	251475	680	5727	1491200	1241	29924	33108	33	3665
HG00619	6	171078094	262998	650	5985	1495524	1333	29240	147562	91	3910
HG01390	6	171108878	215290	794	5763	1490320	1302	30420	9612	17	3761
NA12546	6	171089039	220353	776	5982	1504332	1178	28896	389108	189	3971
NA19449	6	171083933	247812	690	5944	1493588	1298	29608	103774	68	3853
NA19788	6	171100902	239232	715	5880	1504260	1109	28296	379852	185	3947
NA20339	6	171090486	228701	748	5363	1492968	1362	28096	88288	57	3243
NA20810	6	171100570	212100	806	5689	1491156	1244	29832	25098	27	3619
HG00173	6	171103242	211016	810	5803	1493204	1063	28376	78142	49	3806
HG00339	6	171068623	229439	745	5971	1497100	1330	28596	202742	137	3909
HG00475	6	171105861	251475	680	5591	1491484	1236	28872	33108	34	3599
HG00619	6	171078094	262998	650	5964	1495664	1284	29960	147562	88	3934
HG01390	6	171108878	215290	794	4397	1490244	1211	28304	9612	16	2373
NA12546	6	171089039	220353	776	5924	1504272	1169	28236	389108	191	3902
NA19449	6	171083933	247812	690	4427	1493552	1303	28168	103774	71	2345
NA19788	6	171100902	239232	715	6100	1504204	1346	28756	379852	174	4022
NA20339	6	171090486	228701	748	4908	1491912	1313	28176	88288	60	2938
NA20810	6	171100570	212100	806	5269	1491644	1349	29772	25098	27	3379
HG00173	6	171103242	211016	810	5719	1492628	1246	29160	78142	50	3665
HG00339	6	171068623	229439	745	5205	1497064	1303	30136	202742	130	2399
HG00475	6	171105861	251475	680	4867	1492068	1246	29820	33108	35	2173
HG00619	6	171078094	262998	650	5973	1495364	1241	29032	147562	85	3946
HG01390	6	171108878	215290	794	4273	1490632	1478	29692	9612	17	2249
NA12546	6	171089039	220353	776	5891	1504348	1201	28264	389108	189	3935
NA19449	6	171083933	247812	690	5822	1492852	1399	28020	103774	73	3805
NA19788	6	171100902	239232	715	5971	1504408	1342	28760	379852	172	3914
NA20339	6	171090486	228701	748	5560	1492488	1178	28100	88288	64	3569
NA20810	6	171100570	212100	806	4104	1491348	1283	28840	25098	23	2053
HG00173	6	171103242	211016	810	5952	1493188	1297	28120	78142	51	3772
HG00339	6	171068623	229439	745	5972	1497468	1184	29008	202742	131	3922
HG00475	6	171105861	251475	680	5812	1491384	1207	30100	33108	33	3712
HG00619	6	171078094	262998	650	5913	1495956	1293	29364	147562	89	3923
HG01390	6	171108878	215290	794	5841	1490424	1359	28776	9612	16	3716
NA12546	6	171089039	220353	776	5976	1504460	1193	28256	389108	188	3900
NA19449	6	171083933	247812	690	5839	1493260	1189	28084	103774	62	3848
NA19788	6	171100902	239232	715	5995	1504256	1182	28940	379852	189	4008
NA20339	6	171090486	228701	748	5738	1492544	1245	28296	88288	54	3676
NA20810	6	171100570	212100	806	5221	1490996	1246	29232	25098	28	2063
HG00173	6	171103242	211016	810	5919	1492888	1199	28492	78142	51	3795
HG00339	6	171068623	229439	745	5945	1497456	1303	28096	202742	123	3872
HG00475	6	171105861	251475	680	5728	1491976	1361	28088	33108	32	3688
HG00619	6	171078094	262998	650	4392	1496164	1362	29516	147562	93	2456
HG01390	6	171108878	215290	794	5683	1489800	1343	28172	9612	16	3720
NA12546	6	171089039	220353	776	5944	1504180	1331	28772	389108	182	3897
NA19449	6	171083933	247812	690	5585	1492872	1351	28096	103774	63	3523
NA19788	6	171100902	239232	715	5791	1504464	1166	28724	379852	178	3932
NA20339	6	171090486	228701	748	5824	1492256	1364	29132	88288	58	3721
NA20810	6	171100570	212100	806	5483	1491336	1238	28664	25098	28	3444
HG00173	6	171103242	211016	810	5555	1493164	1306	29028	78142	51	3509
HG00339	6	171068623	229439	745	5849	1497276	1341	28140	202742	121	3886
HG00475	6	171105861	251475	680	5703	1491332	1356	28192	33108	32	3673
HG00619	6	171078094	262998	650	5980	1495680	1192	29204	147562	89	3921
HG01390	6	171108878	215290	794	5515	1490808	1365	28096	9612	17	3583
NA12546	6	171089039	220353	776	5796	1504612	1207	29036	389108	202	3927
NA19449	6	171083933	247812	690	5761	1492924	1331	29020	103774	63	3778
NA19788	6	171100902	239232	715	5982	1503976	1268	29504	379852	166	3967
NA20339	6	171090486	228701	748	5635	1493280	1362	28760	88288	52	3690
NA20810	6	171100570	212100	806	5682	1491304	1345	28756	25098	26	3581
HG00173	7	159117255	193018	824	2906	1425716	1121	28204	28480	17	896
HG00339	7	159133228	195546	813	2829	1425276	1142	28996	17978	11	898
HG00475	7	159099247	225136	706	3172	1426476	1240	28752	53044	33	926
HG00619	7	159128723	224609	708	3423	1426004	1240	30292	22606	14	916
HG01390	7	159124782	199073	799	2925	1426612	1955	28052	24386	18	896
NA12546	7	159120435	189684	838	2815	1424116	1065	28052	28836	19	909
NA19449	7	159125495	226597	702	5611	1424824	1151	29052	20470	23	2365
NA19788	7	159125471	204441	778	5822	1425104	1307	29296	19224	18	3836
NA20339	7	159131415	214726	741	4118	1425152	1911	28584	14418	18	2274
NA20810	7	159125760	198152	803	5737	1425764	1240	28700	27056	26	3726
HG00173	7	159117255	193018	824	5443	1425256	1064	28712	28480	22	3466
HG00339	7	159133228	195546	813	5615	1425172	1236	29220	17978	18	3637
HG00475	7	159099247	225136	706	5617	1426716	1248	28048	53044	35	3631
HG00619	7	159128723	224609	708	5709	1425736	1325	28044	22606	13	3782
HG01390	7	159124782	199073	799	5704	1425460	1226	28148	24386	24	3724
NA12546	7	159120435	189684	838	5430	1424188	1217	28672	28836	24	3678
NA19449	7	159125495	226597	702	4632	1426068	1242	29624	20470	22	2418
NA19788	7	159125471	204441	778	5810	1425292	1236	28720	19224	16	3788
NA20339	7	159131415	214726	741	5822	1424648	1239	28040	14418	19	3805
NA20810	7	159125760	198152	803	5734	1424476	1129	29676	27056	22	3631
HG00173	7	159117255	193018	824	4438	1425528	1362	28048	28480	25	2384
HG00339	7	159133228	195546	813	5887	1425100	1246	28700	17978	21	3785
HG00475	7	159099247	225136	706	5674	1426380	1216	28792	53044	37	3679
HG00619	7	159128723	224609	708	5555	1425936	1232	29204	22606	24	3774
HG01390	7	159124782	199073	799	5445	1425816	1121	28752	24386	27	3430
NA12546	7	159120435	189684	838	5729	1424300	1245	29048	28836	29	3759
NA19449	7	159125495	226597	702	5912	1425624	1170	29048	20470	25	3905
NA19788	7	159125471	204441	778	4863	1425492	1088	28932	19224	15	2391
NA20339	7	159131415	214726	741	5428	1424488	1239	28556	14418	21	3613
NA20810	7	159125760	198152	803	5390	1424852	1356	28056	27056	20	3494
HG00173	7	159117255	193018	824	5746	1425752	1262	28872	28480	28	3836
HG00339	7	159133228	195546	813	5737	1425016	1203	29920	17978	20	3741
HG00475	7	159099247	225136	706	5836	1426024	1358	29112	53044	43	3788
HG00619	7	159128723	224609	708	4565	1425832	1124	27984	22606	18	2400
HG01390	7	159124782	199073	799	4705	1426028	1208	28864	24386	29	2416
NA12546	7	159120435	189684	838	5696	1424708	1298	28748	28836	30	3718
NA19449	7	159125495	226597	702	5963	1424592	1262	28692	20470	24	3878
NA19788	7	159125471	204441	778	4749	1425628	1120	30092	19224	17	2404
NA20339	7	159131415	214726	741	4972	1424936	1074	28492	14418	20	2299
NA20810	7	159125760	198152	803	5635	1425764	1206	28748	27056	21	3529
HG00173	7	159117255	193018	824	5545	1425448	1163	29520	28480	20	3756
HG00339	7	159133228	195546	813	5823	1424448	1245	29304	17978	18	3783
HG00475	7	159099247	225136	706	5813	1426288	1186	29108	53044	47	3742
HG00619	7	159128723	224609	708	4695	1426228	1128	29140	22606	20	2415
HG01390	7	159124782	199073	799	5742	1425868	1154	29108	24386	26	3832
NA12546	7	159120435	189684	838	5740	1424444	1334	28048	28836	32	3697
NA19449	7	159125495	226597	702	5855	1425144	1099	29280	20470	24	3865
NA19788	7	159125471	204441	778	4769	1425272	1249	28716	19224	15	2392
NA20339	7	159131415	214726	741	5799	1424916	1374	29040	14418	22	3752
NA20810	7	159125760	198152	803	4505	1426020	1368	28044	27056	19	2214
HG00173	7	159117255	193018	824	5696	1425544	1225	28220	28480	21	3697
HG00339	7	159133228	195546	813	5518	1424952	1180	29348	17978	18	3609
HG00475	7	159099247	225136	706	5856	1426408	1237	28060	53044	40	3837
HG00619	7	159128723	224609	708	5667	1425728	1230	29368	22606	20	3679
HG01390	7	159124782	199073	799	5867	1425348	1167	29116	24386	30	3920
NA12546	7	159120435	189684	838	5811	1424080	1238	28740	28836	29	3807
NA19449	7	159125495	226597	702	4757	1425640	1122	28564	20470	22	2385
NA19788	7	159125471	204441	778	5604	1425732	1035	28428	19224	16	3766
NA20339	7	159131415	214726	741	5719	1425180	1242	28044	14418	18	3729
NA20810	7	159125760	198152	803	4496	1425168	1240	28244	27056	20	2081
HG00173	7	159117255	193018	824	5523	1425408	1362	28048	28480	21	3656
HG00339	7	159133228	195546	813	4858	1425556	1123	28860	17978	19	2325
HG00475	7	159099247	225136	706	5731	1426408	1309	29104	53044	37	3052
HG00619	7	159128723	224609	708	5756	1425836	1067	28708	22606	21	3876
HG01390	7	159124782	199073	799	5707	1425828	1166	28208	24386	28	3787
NA12546	7	159120435	189684	838	5858	1424008	1310	28668	28836	28	3839
NA19449	7	159125495	226597	702	5827	1425316	1092	28752	20470	22	3855
NA19788	7	159125471	204441	778	5713	1425368	1329	29488	19224	15	3824
NA20339	7	159131415	214726	741	5630	1425036	1237	28740	14418	18	3694
NA20810	7	159125760	198152	803	5397	1425776	1342	28052	27056	18	3512
HG00173	7	159117255	193018	824	5837	1425724	1071	29316	28480	23	3783
HG00339	7	159133228	195546	813	4679	1425524	1176	29372	17978	15	2349
HG00475	7	159099247	225136	706	4542	1426496	1246	28676	53044	39	2297
HG00619	7	159128723	224609	708	5844	1425312	1297	28036	22606	19	3840
HG01390	7	159124782	199073	799	5924	1425300	1269	29536	24386	28	3924
NA12546	7	159120435	189684	838	5717	1424144	1067	28776	28836	27	3828
NA19449	7	159125495	226597	702	5929	1424924	1214	28764	20470	23	3867
NA19788	7	159125471	204441	778	5716	1425048	1263	29328	19224	17	3795
NA20339	7	159131415	214726	741	5688	1424996	1217	29056	14418	19	3687
NA20810	7	159125760	198152	803	4500	1425708	1133	28488	27056	20	2223
HG00173	7	159117255	193018	824	5709	1425524	1210	28948	28480	25	3797
HG00339	7	159133228	195546	813	5735	1425128	1259	28924	17978	14	3827
HG00475	7	159099247	225136	706	5813	1426332	1245	28756	53044	43	3801
HG00619	7	159128723	224609	708	5320	1426096	1242	29224	22606	19	2417
HG01390	7	159124782	199073	799	5833	1424812	1066	29324	24386	31	3849
NA12546	7	159120435	189684	838	5856	1424360	1063	29044	28836	29	3841
NA19449	7	159125495	226597	702	5635	1425052	1284	30120	20470	24	3760
NA19788	7	159125471	204441	778	5715	1425140	1065	28712	19224	19	3808
NA20339	7	159131415	214726	741	5736	1425196	1255	29044	14418	21	3747
NA20810	7	159125760	198152	803	5609	1424944	1241	29044	27056	18	3659
HG00173	7	159117255	193018	824	5366	1425708	1112	29280	28480	31	3368
HG00339	7	159133228	195546	813	5756	1425188	1310	28992	17978	17	3852
HG00475	7	159099247	225136	706	5523	1426444	1260	29480	53044	40	3706
HG00619	7	159128723	224609	708	5847	1426536	1236	30312	22606	21	3852
HG01390	7	159124782	199073	799	4491	1425520	1918	28276	24386	29	2406
NA12546	7	159120435	189684	838	5621	1424688	1236	28828	28836	24	3691
NA19449	7	159125495	226597	702	4577	1425428	1245	29236	20470	23	2264
NA19788	7	159125471	204441	778	4830	1425936	1242	28720	19224	17	2402
NA20339	7	159131415	214726	741	5745	1424760	1250	28768	14418	18	3728
NA20810	7	159125760	198152	803	3966	1425380	1368	28040	27056	23	2227
HG00173	8	146359227	195410	748	2490	1355688	1240	29648	11926	11	683
HG00339	8	146337149	186124	786	2560	1356252	2337	30164	35066	18	681
HG00475	8	146352404	200502	729	3576	1355860	1128	29888	22784	11	695
HG00619	8	146359650	199003	735	2690	1355876	1114	30332	9790	8	688
HG01390	8	146354302	189471	772	3209	1355964	1125	30256	17266	11	665
NA12546	8	146345264	188491	776	2488	1356168	1238	30268	22606	22	678
NA19449	8	146361067	215464	679	4559	1355684	1244	28672	7298	9	1990
NA19788	8	146342896	177755	823	5045	1356800	1244	29052	25276	20	3188
NA20339	8	146355688	186879	783	3888	1355596	1241	29580	13884	19	1816
NA20810	8	146336528	183053	799	4434	1356060	1245	30088	35600	29	1870
HG00173	8	146359227	195410	748	4942	1355772	1111	30172	11926	15	3225
HG00339	8	146337149	186124	786	5062	1356668	1124	29996	35066	30	3273
HG00475	8	146352404	200502	729	5237	1356376	1234	29628	22784	19	3234
HG00619	8	146359650	199003	735	5370	1355372	953	30320	9790	14	3351
HG01390	8	146354302	189471	772	4606	1355672	1250	29772	17266	18	1961
NA12546	8	146345264	188491	776	3787	1355884	1177	29768	22606	25	1944
NA19449	8	146361067	215464	679	5203	1355860	1034	28220	7298	10	3205
NA19788	8	146342896	177755	823	4988	1355760	1241	28468	25276	19	3127
NA20339	8	146355688	186879	783	3578	1355288	1228	29064	13884	16	1791
NA20810	8	146336528	183053	799	4647	1356312	1243	29832	35600	32	1895
HG00173	8	146359227	195410	748	5053	1354896	1162	30092	11926	16	3287
HG00339	8	146337149	186124	786	4972	1356444	1233	30300	35066	29	3179
HG00475	8	146352404	200502	729	4398	1355780	1249	29672	22784	17	1908
HG00619	8	146359650	199003	735	5119	1354812	1113	30840	9790	13	3379
HG01390	8	146354302	189471	772	5154	1355636	1243	29772	17266	16	3293
NA12546	8	146345264	188491	776	5127	1356072	963	28752	22606	30	3288
NA19449	8	146361067	215464	679	5077	1355388	1157	29368	7298	11	3308
NA19788	8	146342896	177755	823	4816	1356240	1057	29256	25276	19	3092
NA20339	8	146355688	186879	783	4989	1355124	1240	28844	13884	16	3130
NA20810	8	146336528	183053	799	5076	1355932	1241	29972	35600	28	3206
HG00173	8	146359227	195410	748	5056	1355580	1233	29420	11926	19	3254
HG00339	8	146337149	186124	786	4942	1356392	1248	30404	35066	29	3191
HG00475	8	146352404	200502	729	4482	1356088	1253	29632	22784	18	1916
HG00619	8	146359650	199003	735	4409	1355792	1126	29980	9790	15	2006
HG01390	8	146354302	189471	772	5246	1355812	1181	29948	17266	15	3303
NA12546	8	146345264	188491	776	5249	1355816	1235	30632	22606	31	3291
NA19449	8	146361067	215464	679	5236	1354880	1116	29404	7298	8	3268
NA19788	8	146342896	177755	823	5133	1355964	1247	28408	25276	22	3175
NA20339	8	146355688	186879	783	3481	1355268	1500	28264	13884	17	1790
NA20810	8	146336528	183053	799	5097	1356236	1248	29444	35600	33	3215
HG00173	8	146359227	195410	748	4381	1355304	1245	30028	11926	15	2011
HG00339	8	146337149	186124	786	5184	1356784	1215	31568	35066	31	3337
HG00475	8	146352404	200502	729	5112	1356012	1247	30340	22784	16	3238
HG00619	8	146359650	199003	735	5009	1354924	1243	30336	9790	14	3330
HG01390	8	146354302	189471	772	4577	1355660	1248	30088	17266	19	1951
NA12546	8	146345264	188491	776	5246	1356424	1243	29332	22606	29	3267
NA19449	8	146361067	215464	679	5194	1355668	1213	29072	7298	8	3320
NA19788	8	146342896	177755	823	5025	1355940	1270	28944	25276	21	3143
NA20339	8	146355688	186879	783	5094	1355240	955	29064	13884	20	3124
NA20810	8	146336528	183053	799	5258	1356872	1239	30448	35600	29	3262
HG00173	8	146359227	195410	748	5371	1355428	1128	29892	11926	17	3333
HG00339	8	146337149	186124	786	5250	1356140	1250	30628	35066	29	3310
HG00475	8	146352404	200502	729	4423	1355924	1244	29920	22784	22	1922
HG00619	8	146359650	199003	735	5181	1355256	1170	28800	9790	14	3401
HG01390	8	146354302	189471	772	3870	1355556	1257	29404	17266	15	1973
NA12546	8	146345264	188491	776	5135	1355616	1273	30316	22606	29	3276
NA19449	8	146361067	215464	679	5148	1355056	1026	28656	7298	10	3321
NA19788	8	146342896	177755	823	5084	1356260	1242	28992	25276	19	1870
NA20339	8	146355688	186879	783	4991	1355268	943	28288	13884	18	3127
NA20810	8	146336528	183053	799	4947	1356780	1247	30620	35600	33	3182
HG00173	8	146359227	195410	748	5158	1355760	947	31488	11926	14	3341
HG00339	8	146337149	186124	786	5158	1356196	1171	29628	35066	31	3339
HG00475	8	146352404	200502	729	5213	1355340	1219	30448	22784	17	3282
HG00619	8	146359650	199003	735	4846	1355728	1245	29912	9790	12	2006
HG01390	8	146354302	189471	772	4337	1355800	1245	29740	17266	16	1960
NA12546	8	146345264	188491	776	5252	1356604	1216	29016	22606	28	3261
NA19449	8	146361067	215464	679	4532	1355580	1247	29384	7298	8	1993
NA19788	8	146342896	177755	823	4888	1355764	1066	28440	25276	21	1809
NA20339	8	146355688	186879	783	5104	1355432	1243	28040	13884	18	3175
NA20810	8	146336528	183053	799	4251	1356784	1207	31432	35600	28	1843
HG00173	8	146359227	195410	748	4678	1355948	1250	30220	11926	15	2013
HG00339	8	146337149	186124	786	4382	1356840	1235	29988	35066	34	1993
HG00475	8	146352404	200502	729	5109	1355188	955	29932	22784	19	3184
HG00619	8	146359650	199003	735	5257	1355616	1245	29944	9790	14	3312
HG01390	8	146354302	189471	772	4117	1356164	948	31252	17266	18	2082
NA12546	8	146345264	188491	776	5149	1356116	1243	30308	22606	29	3235
NA19449	8	146361067	215464	679	5217	1355464	1221	29240	7298	10	3231
NA19788	8	146342896	177755	823	5202	1356232	1252	29152	25276	19	3289
NA20339	8	146355688	186879	783	5126	1355408	1164	29740	13884	18	3095
NA20810	8	146336528	183053	799	5032	1355732	1246	29788	35600	33	3211
HG00173	8	146359227	195410	748	5367	1355432	1124	29796	11926	14	3329
HG00339	8	146337149	186124	786	5075	1355580	1186	30788	35066	32	1995
HG00475	8	146352404	200502	729	4751	1356468	1126	30184	22784	19	1928
HG00619	8	146359650	199003	735	5240	1355352	1200	29172	9790	14	3387
HG01390	8	146354302	189471	772	4336	1356064	1122	30388	17266	19	1957
NA12546	8	146345264	188491	776	5115	1355704	1235	31716	22606	29	3225
NA19449	8	146361067	215464	679	5367	1355616	1248	29340	7298	10	3372
NA19788	8	146342896	177755	823	3733	1356500	1626	28876	25276	20	1875
NA20339	8	146355688	186879	783	4583	1355260	1247	28760	13884	15	1794
NA20810	8	146336528	183053	799	4372	1356280	1121	29308	35600	28	1865
HG00173	8	146359227	195410	748	4721	1355108	1245	29636	11926	14	2013
HG00339	8	146337149	186124	786	5248	1356676	1245	30532	35066	30	3289
HG00475	8	146352404	200502	729	5075	1356448	1067	30372	22784	21	3188
HG00619	8	146359650	199003	735	5186	1355508	1185	28644	9790	15	3327
HG01390	8	146354302	189471	772	3886	1355996	1080	30132	17266	15	1986
NA12546	8	146345264	188491	776	5039	1355996	1245	29240	22606	25	3267
NA19449	8	146361067	215464	679	5104	1355720	1170	29452	7298	8	3299
NA19788	8	146342896	177755	823	5113	1356128	1230	29084	25276	19	3184
NA20339	8	146355688	186879	783	5124	1355308	1110	29072	13884	16	3168
NA20810	8	146336528	183053	799	4214	1356444	1252	29032	35600	32	1870
HG00173	9	141205235	147168	959	2597	1327516	1234	28796	14240	10	734
HG00339	9	141210408	149675	943	3412	1327352	1245	28716	8544	7	628
HG00475	9	141211183	160014	882	3573	1327048	1122	29072	7120	6	793
HG00619	9	141210626	165393	853	2560	1327096	1827	28052	9790	6	641
HG01390	9	141206646	142714	989	3424	1327076	1246	28148	8900	9	805
NA12546	9	141199624	147245	958	2439	1327080	1221	28172	16554	12	639
NA19449	9	141208767	157399	897	4948	1327016	1119	29272	7298	10	3064
NA19788	9	141197551	158593	890	4451	1326768	1249	28704	17800	16	2029
NA20339	9	141201260	147027	960	4169	1327504	1203	29668	15664	21	1722
NA20810	9	141206372	143506	983	4818	1327232	954	28880	9078	13	3117
HG00173	9	141205235	147168	959	4779	1327376	1243	28804	14240	15	1900
HG00339	9	141210408	149675	943	5006	1326664	1238	30084	8544	11	3130
HG00475	9	141211183	160014	882	4373	1327008	1243	29036	7120	7	2024
HG00619	9	141210626	165393	853	4428	1327676	1251	28492	9790	9	1909
HG01390	9	141206646	142714	989	5364	1326624	1262	28132	8900	12	3380
NA12546	9	141199624	147245	958	3602	1327148	1182	28044	16554	16	1841
NA19449	9	141208767	157399	897	4686	1327348	1130	28124	7298	10	1831
NA19788	9	141197551	158593	890	4573	1327344	1246	28724	17800	16	2036
NA20339	9	141201260	147027	960	3661	1326744	1487	28264	15664	21	1704
NA20810	9	141206372	143506	983	4865	1326616	1101	28604	9078	14	3090
HG00173	9	141205235	147168	959	4658	1327388	1274	29000	14240	13	1927
HG00339	9	141210408	149675	943	4445	1327112	1125	27904	8544	10	1872
HG00475	9	141211183	160014	882	5267	1327080	1116	28132	7120	9	3277
HG00619	9	141210626	165393	853	4373	1327556	1125	28176	9790	12	1906
HG01390	9	141206646	142714	989	5099	1326300	1169	28720	8900	15	3376
NA12546	9	141199624	147245	958	5008	1327264	1212	28880	16554	19	3056
NA19449	9	141208767	157399	897	4463	1326756	1240	28868	7298	10	1840
NA19788	9	141197551	158593	890	4727	1326652	1248	28736	17800	17	2028
NA20339	9	141201260	147027	960	4646	1327316	1253	29776	15664	21	1716
NA20810	9	141206372	143506	983	4028	1327276	1243	28576	9078	13	1964
HG00173	9	141205235	147168	959	4598	1326928	1252	28984	14240	13	1922
HG00339	9	141210408	149675	943	4727	1327552	1125	28480	8544	11	1864
HG00475	9	141211183	160014	882	4949	1325644	1119	28152	7120	9	3267
HG00619	9	141210626	165393	853	5119	1326844	1153	29672	9790	12	3169
HG01390	9	141206646	142714	989	4731	1326692	1244	28656	8900	13	2104
NA12546	9	141199624	147245	958	4378	1327112	1126	29684	16554	19	1854
NA19449	9	141208767	157399	897	4997	1326604	967	28920	7298	10	3054
NA19788	9	141197551	158593	890	4235	1327048	1124	28132	17800	17	2026
NA20339	9	141201260	147027	960	4375	1327108	1124	28264	15664	19	1711
NA20810	9	141206372	143506	983	4293	1327312	1240	28944	9078	13	1972
HG00173	9	141205235	147168	959	5000	1326708	1239	28820	14240	15	3113
HG00339	9	141210408	149675	943	5045	1327088	1168	29100	8544	11	3066
HG00475	9	141211183	160014	882	4467	1326044	1243	28520	7120	9	2025
HG00619	9	141210626	165393	853	5027	1327568	1238	28552	9790	15	3137
HG01390	9	141206646	142714	989	5219	1327232	947	28728	8900	14	3388
NA12546	9	141199624	147245	958	4994	1327012	1114	29384	16554	18	3068
NA19449	9	141208767	157399	897	5003	1326836	1158	29056	7298	10	3041
NA19788	9	141197551	158593	890	4273	1327376	1221	27972	17800	17	2026
NA20339	9	141201260	147027	960	4534	1327248	1245	29004	15664	22	1718
NA20810	9	141206372	143506	983	3779	1327096	1189	28600	9078	13	1966
HG00173	9	141205235	147168	959	4383	1327460	1207	28876	14240	14	1903
HG00339	9	141210408	149675	943	4827	1326772	1116	28624	8544	9	3067
HG00475	9	141211183	160014	882	5238	1326832	1242	29028	7120	10	3295
HG00619	9	141210626	165393	853	4016	1327564	1236	29052	9790	12	1892
HG01390	9	141206646	142714	989	4061	1326712	1236	28872	8900	14	2110
NA12546	9	141199624	147245	958	4763	1327256	1245	29268	16554	18	1870
NA19449	9	141208767	157399	897	4406	1325952	1242	28012	7298	10	1847
NA19788	9	141197551	158593	890	4628	1326960	825	28428	17800	15	2830
NA20339	9	141201260	147027	960	3912	1327460	1254	29700	15664	19	1714
NA20810	9	141206372	143506	983	3907	1327228	988	28980	9078	14	1975
HG00173	9	141205235	147168	959	4756	1327180	1245	28040	14240	15	1907
HG00339	9	141210408	149675	943	4659	1327556	1120	28712	8544	10	1870
HG00475	9	141211183	160014	882	5127	1326508	1153	29104	7120	8	3216
HG00619	9	141210626	165393	853	5125	1327696	1194	28644	9790	12	3162
HG01390	9	141206646	142714	989	5355	1327032	1259	28624	8900	12	3378
NA12546	9	141199624	147245	958	4893	1327332	1245	28672	16554	19	1845
NA19449	9	141208767	157399	897	4989	1326860	1113	29344	7298	8	3111
NA19788	9	141197551	158593	890	4265	1326176	1250	29460	17800	15	2016
NA20339	9	141201260	147027	960	4583	1327388	1248	28864	15664	21	1719
NA20810	9	141206372	143506	983	5122	1327096	1106	28176	9078	17	3151
HG00173	9	141205235	147168	959	4968	1326588	1249	28044	14240	14	3147
HG00339	9	141210408	149675	943	5002	1327128	1161	28040	8544	11	3094
HG00475	9	141211183	160014	882	4999	1327216	1243	29008	7120	9	2009
HG00619	9	141210626	165393	853	4631	1327668	1268	28148	9790	8	1903
HG01390	9	141206646	142714	989	3913	1326160	1225	29024	8900	12	2111
NA12546	9	141199624	147245	958	4333	1327268	1130	28208	16554	17	1844
NA19449	9	141208767	157399	897	4640	1326912	1253	28720	7298	9	1833
NA19788	9	141197551	158593	890	4659	1326976	1248	29500	17800	17	2025
NA20339	9	141201260	147027	960	4153	1327152	1122	28128	15664	21	1709
NA20810	9	141206372	143506	983	4347	1327428	1240	28896	9078	12	1968
HG00173	9	141205235	147168	959	5124	1325992	1243	28048	14240	17	3187
HG00339	9	141210408	149675	943	4950	1326832	1246	28696	8544	9	3149
HG00475	9	141211183	160014	882	5137	1326780	952	28016	7120	9	3175
HG00619	9	141210626	165393	853	4115	1327696	1052	29176	9790	13	2282
HG01390	9	141206646	142714	989	5339	1326868	1234	28148	8900	15	3339
NA12546	9	141199624	147245	958	4309	1327024	1126	30132	16554	22	1853
NA19449	9	141208767	157399	897	4525	1326668	1127	28464	7298	10	1827
NA19788	9	141197551	158593	890	4923	1327048	1005	28212	17800	16	3227
NA20339	9	141201260	147027	960	4696	1326916	1175	28892	15664	23	2960
NA20810	9	141206372	143506	983	5135	1327152	1221	28804	9078	14	3208
HG00173	9	141205235	147168	959	5002	1326468	1215	28952	14240	15	3104
HG00339	9	141210408	149675	943	4403	1327060	1122	28440	8544	10	1873
HG00475	9	141211183	160014	882	4905	1326776	1244	28028	7120	9	2024
HG00619	9	141210626	165393	853	4331	1327488	1250	29028	9790	13	1903
HG01390	9	141206646	142714	989	4303	1327376	1240	27972	8900	16	2111
NA12546	9	141199624	147245	958	4243	1327200	1242	28756	16554	21	1865
NA19449	9	141208767	157399	897	4092	1326916	1246	28824	7298	10	1825
NA19788	9	141197551	158593	890	4876	1327008	1238	28684	17800	17	3019
NA20339	9	141201260	147027	960	3787	1327456	1375	28124	15664	21	1710
NA20810	9	141206372	143506	983	4042	1327544	1243	28848	9078	13	1960
HG00173	10	135525569	185008	732	2586	1295772	999	29036	12460	10	635
HG00339	10	135523288	179407	755	3788	1296304	1127	29136	16732	15	799
HG00475	10	135520608	198205	683	2454	1296616	945	28288	17266	11	629
HG00619	10	135532716	199165	680	2449	1296064	2232	28812	5340	6	632
HG01390	10	135533751	168704	803	2590	1295992	1010	29660	4450	7	768
NA12546	10	135527892	183701	737	3328	1296512	1245	27176	15308	10	641
NA19449	10	135533566	177593	763	4866	1295880	1122	30596	4272	8	1756
NA19788	10	135525164	191683	707	4871	1295980	945	28196	12104	14	3028
NA20339	10	135530175	176942	765	4152	1295848	1145	29100	6942	11	1911
NA20810	10	135519297	178215	760	4625	1296916	1125	29636	18868	21	1890
HG00173	10	135525569	185008	732	4771	1295948	1143	28112	12460	14	2927
HG00339	10	135523288	179407	755	4882	1295808	1247	28876	16732	16	1955
HG00475	10	135520608	198205	683	4640	1296220	1073	28020	17266	17	2713
HG00619	10	135532716	199165	680	4907	1295656	1251	28712	5340	9	2972
HG01390	10	135533751	168704	803	4364	1295592	1246	28716	4450	9	2039
NA12546	10	135527892	183701	737	3608	1296320	1127	27992	15308	20	1805
NA19449	10	135533566	177593	763	3669	1296012	1130	30148	4272	8	1757
NA19788	10	135525164	191683	707	3776	1296252	1255	28112	12104	16	1824
NA20339	10	135530175	176942	765	4092	1295984	1126	28212	6942	9	1905
NA20810	10	135519297	178215	760	4257	1296892	1134	30872	18868	23	1892
HG00173	10	135525569	185008	732	4626	1295784	828	28168	12460	13	2824
HG00339	10	135523288	179407	755	4988	1296104	1123	28760	16732	18	3166
HG00475	10	135520608	198205	683	3671	1296640	1472	28744	17266	16	1626
HG00619	10	135532716	199165	680	4154	1296256	1123	28532	5340	9	1779
HG01390	10	135533751	168704	803	4026	1295676	945	28224	4450	9	2061
NA12546	10	135527892	183701	737	4764	1296380	1129	28084	15308	19	1810
NA19449	10	135533566	177593	763	4880	1296312	1165	28852	4272	5	2928
NA19788	10	135525164	191683	707	5005	1296044	1045	28864	12104	15	3082
NA20339	10	135530175	176942	765	4937	1295548	1100	29736	6942	7	3138
NA20810	10	135519297	178215	760	4001	1296792	1232	28720	18868	20	2104
HG00173	10	135525569	185008	732	4513	1295884	1243	28092	12460	14	2752
HG00339	10	135523288	179407	755	4883	1296288	1095	29728	16732	15	3060
HG00475	10	135520608	198205	683	4265	1296408	1246	29696	17266	18	1629
HG00619	10	135532716	199165	680	4147	1295348	1122	29052	5340	8	1745
HG01390	10	135533751	168704	803	5254	1295528	1117	29680	4450	7	3301
NA12546	10	135527892	183701	737	5004	1295920	1037	27968	15308	21	3050
NA19449	10	135533566	177593	763	3907	1296224	1251	28768	4272	8	1759
NA19788	10	135525164	191683	707	4422	1296220	1120	28448	12104	16	1822
NA20339	10	135530175	176942	765	5001	1295640	947	28232	6942	10	3099
NA20810	10	135519297	178215	760	5023	1296564	1246	28756	18868	22	3007
HG00173	10	135525569	185008	732	4136	1296132	1244	28096	12460	16	1592
HG00339	10	135523288	179407	755	4977	1296140	1236	28764	16732	18	3174
HG00475	10	135520608	198205	683	4663	1296284	1243	28748	17266	15	2795
HG00619	10	135532716	199165	680	3911	1296444	1240	28712	5340	9	1781
HG01390	10	135533751	168704	803	5001	1295712	1159	28532	4450	9	3134
NA12546	10	135527892	183701	737	4652	1296968	1242	28744	15308	16	1818
NA19449	10	135533566	177593	763	4784	1295984	947	27868	4272	6	2946
NA19788	10	135525164	191683	707	4155	1296220	1126	28224	12104	14	1823
NA20339	10	135530175	176942	765	5008	1295600	950	28084	6942	11	3083
NA20810	10	135519297	178215	760	4297	1296228	1126	28248	18868	20	1918
HG00173	10	135525569	185008	732	4770	1296016	1114	28084	12460	16	2851
HG00339	10	135523288	179407	755	4753	1296576	1227	28468	16732	17	2765
HG00475	10	135520608	198205	683	3909	1296164	1247	28748	17266	19	1631
HG00619	10	135532716	199165	680	4852	1296064	994	29796	5340	10	3043
HG01390	10	135533751	168704	803	5127	1295776	1241	28724	4450	7	3217
NA12546	10	135527892	183701	737	4641	1297160	948	28076	15308	16	2696
NA19449	10	135533566	177593	763	4776	1295896	1256	29204	4272	8	2885
NA19788	10	135525164	191683	707	3987	1296172	1126	28272	12104	11	1814
NA20339	10	135530175	176942	765	5022	1295732	1107	28952	6942	12	3095
NA20810	10	135519297	178215	760	4998	1296244	947	29040	18868	23	3054
HG00173	10	135525569	185008	732	3853	1296164	1129	29056	12460	18	1804
HG00339	10	135523288	179407	755	5128	1296052	1120	29572	16732	18	3195
HG00475	10	135520608	198205	683	4758	1296584	1249	28952	17266	19	1642
HG00619	10	135532716	199165	680	4379	1296016	1124	28540	5340	11	1785
HG01390	10	135533751	168704	803	5023	1295672	1108	29484	4450	7	3210
NA12546	10	135527892	183701	737	4867	1296208	948	27988	15308	19	2989
NA19449	10	135533566	177593	763	4142	1295544	1207	28764	4272	7	1751
NA19788	10	135525164	191683	707	3653	1295836	1155	28084	12104	14	1728
NA20339	10	135530175	176942	765	4878	1295780	1222	28632	6942	9	3081
NA20810	10	135519297	178215	760	4184	1296468	1131	29752	18868	22	1760
HG00173	10	135525569	185008	732	4638	1295800	1101	28240	12460	15	2825
HG00339	10	135523288	179407	755	4295	1296468	1240	28764	16732	16	1946
HG00475	10	135520608	198205	683	3793	1295100	1248	28736	17266	18	1851
HG00619	10	135532716	199165	680	4768	1295756	1027	28936	5340	12	2918
HG01390	10	135533751	168704	803	4029	1295832	1166	28708	4450	10	2039
NA12546	10	135527892	183701	737	4883	1295796	1124	30616	15308	19	2970
NA19449	10	135533566	177593	763	4895	1296224	1240	28764	4272	5	2975
NA19788	10	135525164	191683	707	3804	1296104	1235	28020	12104	19	1817
NA20339	10	135530175	176942	765	4837	1295464	1121	28056	6942	10	3101
NA20810	10	135519297	178215	760	4033	1296764	1211	29324	18868	22	1902
HG00173	10	135525569	185008	732	4506	1296316	1249	29316	12460	14	1640
HG00339	10	135523288	179407	755	4995	1296184	1114	28084	16732	16	3061
HG00475	10	135520608	198205	683	4270	1296636	1125	28268	17266	15	1617
HG00619	10	135532716	199165	680	3670	1295564	1245	28804	5340	11	1808
HG01390	10	135533751	168704	803	5229	1295808	1229	28708	4450	8	3320
NA12546	10	135527892	183701	737	3668	1296216	1065	28180	15308	16	1840
NA19449	10	135533566	177593	763	4898	1295712	1120	29160	4272	8	3012
NA19788	10	135525164	191683	707	4685	1296076	1242	28192	12104	14	1820
NA20339	10	135530175	176942	765	4130	1295660	1120	30772	6942	11	1901
NA20810	10	135519297	178215	760	4139	1297000	1251	28716	18868	20	1884
HG00173	10	135525569	185008	732	4299	1296068	1245	29072	12460	17	1670
HG00339	10	135523288	179407	755	3929	1296028	1242	28764	16732	19	1959
HG00475	10	135520608	198205	683	4761	1296180	1253	28748	17266	18	2859
HG00619	10	135532716	199165	680	4890	1295552	1169	29664	5340	9	2989
HG01390	10	135533751	168704	803	5136	1295884	1233	28760	4450	7	3217
NA12546	10	135527892	183701	737	3673	1296276	1168	28096	15308	18	1808
NA19449	10	135533566	177593	763	4682	1295792	1146	29652	4272	7	2920
NA19788	10	135525164	191683	707	5019	1296280	1245	28108	12104	15	3048
NA20339	10	135530175	176942	765	3773	1296052	1197	29700	6942	8	1893
NA20810	10	135519297	178215	760	4863	1296748	1214	29672	18868	19	3083
HG00173	11	134998195	192551	701	2348	1293480	2032	28088	28480	21	648
HG00339	11	134998841	199546	676	2818	1295640	1127	29408	58028	27	652
HG00475	11	135004619	211741	637	2684	1295356	1959	29392	61766	26	807
HG00619	11	134999943	207927	649	2675	1294532	1458	28760	27946	19	646
HG01390	11	135002586	176424	765	2572	1293640	2192	28104	24208	22	785
NA12546	11	135002488	197771	682	2687	1294036	1470	29228	27768	19	700
NA19449	11	134991714	188001	718	4715	1294148	1076	29124	36312	43	2961
NA19788	11	134989296	213212	633	4289	1294816	1125	28756	37380	39	2106
NA20339	11	134992107	185666	727	4754	1292896	1153	29648	35600	35	2856
NA20810	11	134989152	196260	687	3881	1294480	1246	27708	38448	39	1657
HG00173	11	134998195	192551	701	4378	1294032	1103	29800	28480	31	2473
HG00339	11	134998841	199546	676	4883	1295492	1123	29220	58028	34	2902
HG00475	11	135004619	211741	637	4546	1295304	1251	29456	61766	43	1748
HG00619	11	134999943	207927	649	4753	1293576	1163	30212	27946	34	2915
HG01390	11	135002586	176424	765	5018	1293468	1218	28176	24208	27	3178
NA12546	11	135002488	197771	682	3790	1293744	1122	29060	27768	29	1801
NA19449	11	134991714	188001	718	3691	1294048	1034	28316	36312	40	1841
NA19788	11	134989296	213212	633	4387	1294408	1121	28844	37380	36	2133
NA20339	11	134992107	185666	727	4882	1294484	966	29228	35600	36	2925
NA20810	11	134989152	196260	687	4759	1294544	1005	28388	38448	39	2777
HG00173	11	134998195	192551	701	4158	1294164	1184	28840	28480	30	2382
HG00339	11	134998841	199546	676	4776	1295432	1104	28668	58028	35	2863
HG00475	11	135004619	211741	637	4999	1295504	1221	29528	61766	35	3074
HG00619	11	134999943	207927	649	4344	1294128	1213	29128	27946	30	2494
HG01390	11	135002586	176424	765	4998	1293536	1172	30124	24208	29	3095
NA12546	11	135002488	197771	682	4904	1293884	1249	28100	27768	27	2977
NA19449	11	134991714	188001	718	4883	1294300	1154	27980	36312	40	3036
NA19788	11	134989296	213212	633	4357	1294268	1203	29304	37380	41	2120
NA20339	11	134992107	185666	727	4395	1294472	1127	28084	35600	40	2462
NA20810	11	134989152	196260	687	4132	1294516	1244	28640	38448	35	1631
HG00173	11	134998195	192551	701	4531	1294048	1246	28164	28480	31	1652
HG00339	11	134998841	199546	676	3538	1295088	1148	28552	58028	39	1783
HG00475	11	135004619	211741	637	4889	1295580	1116	28548	61766	37	3034
HG00619	11	134999943	207927	649	4793	1293944	1176	28772	27946	31	2947
HG01390	11	135002586	176424	765	4519	1293784	1129	29072	24208	28	2053
NA12546	11	135002488	197771	682	3900	1293876	1170	29692	27768	27	1794
NA19449	11	134991714	188001	718	4251	1294496	1244	29384	36312	38	1837
NA19788	11	134989296	213212	633	5129	1294324	968	28736	37380	37	3255
NA20339	11	134992107	185666	727	4386	1294476	1253	28100	35600	34	1741
NA20810	11	134989152	196260	687	3983	1294772	1247	28096	38448	35	1666
HG00173	11	134998195	192551	701	4760	1293988	1239	28108	28480	32	2784
HG00339	11	134998841	199546	676	4525	1295680	1241	29188	58028	37	1767
HG00475	11	135004619	211741	637	4759	1295120	1027	28236	61766	41	2905
HG00619	11	134999943	207927	649	4037	1294128	1086	28852	27946	34	1806
HG01390	11	135002586	176424	765	4031	1293868	1085	28464	24208	33	2030
NA12546	11	135002488	197771	682	3915	1293588	1032	28240	27768	25	2017
NA19449	11	134991714	188001	718	3906	1294172	1382	28760	36312	41	1847
NA19788	11	134989296	213212	633	4983	1294084	957	28344	37380	40	3122
NA20339	11	134992107	185666	727	3687	1293724	1111	29068	35600	37	1749
NA20810	11	134989152	196260	687	4074	1294676	1126	29108	38448	43	1693
HG00173	11	134998195	192551	701	4761	1294096	1114	28612	28480	30	2807
HG00339	11	134998841	199546	676	4875	1295376	1147	28460	58028	38	2970
HG00475	11	135004619	211741	637	3645	1295680	1027	29516	61766	35	1898
HG00619	11	134999943	207927	649	4751	1293880	1121	28764	27946	31	1815
HG01390	11	135002586	176424	765	4260	1293796	1168	28812	24208	28	2428
NA12546	11	135002488	197771	682	4633	1294384	1123	29708	27768	30	1836
NA19449	11	134991714	188001	718	4395	1294196	1128	28464	36312	42	1846
NA19788	11	134989296	213212	633	5124	1294240	952	28096	37380	35	3221
NA20339	11	134992107	185666	727	4579	1294468	1120	28024	35600	40	1757
NA20810	11	134989152	196260	687	4503	1294116	1123	28252	38448	33	1663
HG00173	11	134998195	192551	701	4014	1294308	1242	28140	28480	34	1661
HG00339	11	134998841	199546	676	3782	1295236	1123	29224	58028	39	1757
HG00475	11	135004619	211741	637	5003	1295732	1176	30360	61766	37	3024
HG00619	11	134999943	207927	649	4902	1293224	1123	30112	27946	31	2967
HG01390	11	135002586	176424	765	4732	1293632	1129	27940	24208	32	2025
NA12546	11	135002488	197771	682	4639	1293888	1129	29896	27768	27	1800
NA19449	11	134991714	188001	718	4875	1294416	1104	28860	36312	39	3023
NA19788	11	134989296	213212	633	4549	1294704	1125	28248	37380	40	2116
NA20339	11	134992107	185666	727	3918	1293984	1086	28292	35600	37	1740
NA20810	11	134989152	196260	687	3915	1294440	1093	29056	38448	35	1995
HG00173	11	134998195	192551	701	4009	1293908	1090	27992	28480	35	1611
HG00339	11	134998841	199546	676	4882	1295756	1124	28452	58028	38	2894
HG00475	11	135004619	211741	637	4491	1295824	1242	29624	61766	42	1903
HG00619	11	134999943	207927	649	4762	1294360	1122	29172	27946	32	2807
HG01390	11	135002586	176424	765	4394	1293828	1255	28664	24208	31	2023
NA12546	11	135002488	197771	682	3898	1294136	1128	28984	27768	27	1797
NA19449	11	134991714	188001	718	4323	1294000	1168	28096	36312	44	2367
NA19788	11	134989296	213212	633	4491	1294744	1106	28240	37380	35	2112
NA20339	11	134992107	185666	727	4509	1294100	1133	28308	35600	38	1755
NA20810	11	134989152	196260	687	4624	1294284	1244	28036	38448	39	2726
HG00173	11	134998195	192551	701	4774	1294584	1213	28096	28480	30	2810
HG00339	11	134998841	199546	676	4045	1295816	1245	28456	58028	37	2059
HG00475	11	135004619	211741	637	4997	1295268	1153	29472	61766	32	3065
HG00619	11	134999943	207927	649	3661	1293908	1106	30512	27946	32	1816
HG01390	11	135002586	176424	765	3733	1293276	943	28872	24208	31	2077
NA12546	11	135002488	197771	682	4393	1294164	1245	28664	27768	30	1812
NA19449	11	134991714	188001	718	4513	1294208	1123	29732	36312	42	1845
NA19788	11	134989296	213212	633	5115	1294388	946	28732	37380	35	3252
NA20339	11	134992107	185666	727	4750	1294152	1173	28156	35600	38	2897
NA20810	11	134989152	196260	687	4506	1294888	1120	28964	38448	36	2660
HG00173	11	134998195	192551	701	3560	1293900	1146	28816	28480	33	1665
HG00339	11	134998841	199546	676	4371	1295368	1125	29704	58028	36	1745
HG00475	11	135004619	211741	637	4399	1295532	1244	29424	61766	35	1896
HG00619	11	134999943	207927	649	4333	1293788	1128	30108	27946	31	1810
HG01390	11	135002586	176424	765	5130	1293668	1214	28100	24208	29	3125
NA12546	11	135002488	197771	682	4137	1294408	1240	29236	27768	26	1804
NA19449	11	134991714	188001	718	4299	1294172	1140	28764	36312	37	1841
NA19788	11	134989296	213212	633	4434	1294556	1118	28252	37380	37	2681
NA20339	11	134992107	185666	727	3717	1294408	1679	28564	35600	38	1747
NA20810	11	134989152	196260	687	4505	1294328	1246	29008	38448	35	1655
HG00173	12	133841460	168775	793	3265	1527024	1375	28288	16376	13	958
HG00339	12	133842277	178651	749	3911	1527416	1126	27960	14774	19	905
HG00475	12	133838486	194287	688	3061	1527084	1326	28016	16376	16	778
HG00619	12	133831830	197363	678	2989	1527952	1323	28712	43076	28	964
HG01390	12	133843935	161626	828	3948	1527528	1006	29028	11748	14	1007
NA12546	12	133846656	174375	767	3558	1527100	1121	28108	27946	25	957
NA19449	12	133830814	176601	757	4292	1526968	1068	28592	25454	26	1990
NA19788	12	133826086	186413	717	5387	1526948	1123	28728	48416	36	3222
NA20339	12	133839489	164276	814	5034	1527048	1138	28800	15664	24	2866
NA20810	12	133848124	175068	764	5068	1526920	1100	28080	24564	28	2936
HG00173	12	133841460	168775	793	3919	1527220	1122	29132	16376	15	1062
HG00339	12	133842277	178651	749	4520	1527664	1237	28032	14774	18	1993
HG00475	12	133838486	194287	688	4683	1527168	1164	29812	16376	20	2512
HG00619	12	133831830	197363	678	5357	1527436	1185	29704	43076	28	3211
HG01390	12	133843935	161626	828	5278	1525876	1154	28100	11748	13	3144
NA12546	12	133846656	174375	767	4072	1527200	1458	29428	27946	30	2011
NA19449	12	133830814	176601	757	4175	1526860	1113	28012	25454	25	2121
NA19788	12	133826086	186413	717	4343	1527272	1233	29492	48416	41	2075
NA20339	12	133839489	164276	814	5033	1526864	944	28140	15664	24	2845
NA20810	12	133848124	175068	764	5002	1526876	1121	29556	24564	27	1911
HG00173	12	133841460	168775	793	4896	1526448	1007	28972	16376	23	1786
HG00339	12	133842277	178651	749	4553	1527184	1122	29252	14774	23	2015
HG00475	12	133838486	194287	688	4059	1527216	1184	28100	16376	18	1828
HG00619	12	133831830	197363	678	5404	1527296	1118	29728	43076	33	3186
HG01390	12	133843935	161626	828	5382	1527704	1119	27980	11748	17	3185
NA12546	12	133846656	174375	767	4673	1526596	1243	28216	27946	29	2008
NA19449	12	133830814	176601	757	4195	1527180	963	28076	25454	25	1999
NA19788	12	133826086	186413	717	4400	1527348	1121	28760	48416	41	2067
NA20339	12	133839489	164276	814	4402	1527096	1241	28104	15664	25	1711
NA20810	12	133848124	175068	764	5152	1526828	1041	29640	24564	27	3034
HG00173	12	133841460	168775	793	5161	1527348	1156	28716	16376	20	2951
HG00339	12	133842277	178651	749	5015	1527844	1153	28852	14774	20	1987
HG00475	12	133838486	194287	688	4665	1527632	1124	30096	16376	20	1830
HG00619	12	133831830	197363	678	4794	1527296	1123	28676	43076	30	2023
HG01390	12	133843935	161626	828	5270	1527132	1164	28176	11748	15	3202
NA12546	12	133846656	174375	767	4536	1527328	1232	28016	27946	26	2010
NA19449	12	133830814	176601	757	5123	1526828	1146	28172	25454	25	3151
NA19788	12	133826086	186413	717	4564	1527060	1125	29856	48416	39	2058
NA20339	12	133839489	164276	814	4973	1527012	1126	28272	15664	23	2852
NA20810	12	133848124	175068	764	5147	1527580	1126	29756	24564	28	3049
HG00173	12	133841460	168775	793	4543	1527380	1122	28908	16376	20	1843
HG00339	12	133842277	178651	749	5262	1526560	952	29076	14774	21	3134
HG00475	12	133838486	194287	688	4534	1527612	1151	28856	16376	19	1836
HG00619	12	133831830	197363	678	5155	1527484	1145	28700	43076	32	3125
HG01390	12	133843935	161626	828	5268	1527344	1093	28564	11748	13	3174
NA12546	12	133846656	174375	767	4881	1527204	1143	29308	27946	28	2014
NA19449	12	133830814	176601	757	5395	1527068	1265	28112	25454	23	3107
NA19788	12	133826086	186413	717	5228	1526612	1204	30160	48416	37	3239
NA20339	12	133839489	164276	814	4791	1527396	1126	28264	15664	23	1698
NA20810	12	133848124	175068	764	5147	1527196	1072	29196	24564	28	2965
HG00173	12	133841460	168775	793	4382	1526892	1122	29136	16376	21	1866
HG00339	12	133842277	178651	749	4903	1528016	1129	28096	14774	19	1980
HG00475	12	133838486	194287	688	5032	1526900	1093	28964	16376	22	2827
HG00619	12	133831830	197363	678	5028	1527452	1122	28728	43076	33	2906
HG01390	12	133843935	161626	828	5291	1526780	1158	28100	11748	17	3148
NA12546	12	133846656	174375	767	5253	1527308	1110	30380	27946	28	3000
NA19449	12	133830814	176601	757	5369	1527472	1213	28844	25454	26	3121
NA19788	12	133826086	186413	717	4405	1527052	1122	28748	48416	37	2068
NA20339	12	133839489	164276	814	5015	1526916	1155	28400	15664	22	2833
NA20810	12	133848124	175068	764	4813	1526960	1132	29832	24564	28	2473
HG00173	12	133841460	168775	793	5018	1526700	1002	28264	16376	19	2994
HG00339	12	133842277	178651	749	4193	1527600	1083	28904	14774	15	1986
HG00475	12	133838486	194287	688	3932	1527404	1121	28416	16376	23	1830
HG00619	12	133831830	197363	678	4675	1527656	1091	29276	43076	36	2034
HG01390	12	133843935	161626	828	5254	1527116	1165	28096	11748	15	3157
NA12546	12	133846656	174375	767	5019	1527032	997	28860	27946	30	2986
NA19449	12	133830814	176601	757	4704	1527100	1236	28028	25454	25	2007
NA19788	12	133826086	186413	717	5522	1527536	1113	28092	48416	42	3229
NA20339	12	133839489	164276	814	5086	1526660	956	28584	15664	25	2802
NA20810	12	133848124	175068	764	4252	1526924	1128	29692	24564	28	1920
HG00173	12	133841460	168775	793	4134	1526496	1138	29136	16376	21	1867
HG00339	12	133842277	178651	749	4553	1527308	1122	29132	14774	23	2009
HG00475	12	133838486	194287	688	5162	1527536	826	28344	16376	19	2833
HG00619	12	133831830	197363	678	4525	1527512	1272	29696	43076	31	2029
HG01390	12	133843935	161626	828	5275	1526732	823	28964	11748	17	3155
NA12546	12	133846656	174375	767	5402	1527408	1148	28444	27946	30	3142
NA19449	12	133830814	176601	757	5268	1526828	1186	28188	25454	20	3153
NA19788	12	133826086	186413	717	5230	1526792	1110	28092	48416	39	3224
NA20339	12	133839489	164276	814	5033	1526992	1223	28628	15664	24	2831
NA20810	12	133848124	175068	764	4318	1527512	1093	28764	24564	29	1925
HG00173	12	133841460	168775	793	4408	1527160	1243	28656	16376	19	1859
HG00339	12	133842277	178651	749	4348	1527544	1288	28124	14774	22	2270
HG00475	12	133838486	194287	688	4423	1527948	1249	28004	16376	17	1742
HG00619	12	133831830	197363	678	4163	1527492	1241	29688	43076	30	2044
HG01390	12	133843935	161626	828	4658	1527084	1282	28348	11748	15	2010
NA12546	12	133846656	174375	767	5539	1527288	1127	28892	27946	29	3151
NA19449	12	133830814	176601	757	5270	1527036	1214	29132	25454	24	3140
NA19788	12	133826086	186413	717	4424	1527364	1122	29056	48416	41	2065
NA20339	12	133839489	164276	814	4903	1527104	1133	28340	15664	23	1704
NA20810	12	133848124	175068	764	5155	1527032	954	28316	24564	28	3017
HG00173	12	133841460	168775	793	4903	1527144	1124	28356	16376	17	1877
HG00339	12	133842277	178651	749	5088	1527340	1106	28264	14774	20	3110
HG00475	12	133838486	194287	688	5285	1526872	1141	28084	16376	23	3035
HG00619	12	133831830	197363	678	5153	1526692	1027	29016	43076	31	3174
HG01390	12	133843935	161626	828	5407	1526856	1129	28000	11748	14	3178
NA12546	12	133846656	174375	767	5111	1527292	1235	28860	27946	25	3129
NA19449	12	133830814	176601	757	5154	1526908	1120	28292	25454	23	3156
NA19788	12	133826086	186413	717	5522	1526960	943	28088	48416	37	3262
NA20339	12	133839489	164276	814	4899	1526916	1098	28256	15664	23	2874
NA20810	12	133848124	175068	764	4994	1527380	1243	29312	24564	26	3089
HG00173	13	115159645	151847	758	3681	1395720	1854	28040	12460	17	749
HG00339	13	115160152	151723	759	2692	1395940	1844	29856	15664	19	748
HG00475	13	115162224	164172	701	2688	1396016	2370	28812	10146	11	810
HG00619	13	115168200	161306	713	3445	1396296	1848	29360	4806	8	759
HG01390	13	115169998	151907	758	2947	1395764	2218	28600	3382	6	759
NA12546	13	115159353	149903	768	3558	1395052	1972	28200	13172	16	749
NA19449	13	115165966	137065	840	4539	1396068	1848	28584	6942	14	1656
NA19788	13	115152828	154741	744	4560	1395800	1846	28124	19936	26	1653
NA20339	13	115170206	129671	888	4662	1395532	1845	28124	1602	6	2619
NA20810	13	115166013	158164	728	4360	1395464	1859	30476	5874	14	1594
HG00173	13	115159645	151847	758	3803	1395652	1731	28984	12460	22	1535
HG00339	13	115160152	151723	759	4904	1395776	1964	28220	15664	20	2784
HG00475	13	115162224	164172	701	4573	1396232	1842	30664	10146	13	1512
HG00619	13	115168200	161306	713	4403	1396124	1847	28188	4806	11	1702
HG01390	13	115169998	151907	758	4158	1395708	1801	28144	3382	6	1624
NA12546	13	115159353	149903	768	3477	1395552	1861	29224	13172	20	1620
NA19449	13	115165966	137065	840	3733	1395128	1848	28920	6942	15	1655
NA19788	13	115152828	154741	744	4414	1396124	1843	28780	19936	24	1664
NA20339	13	115170206	129671	888	3697	1395452	1822	28048	1602	8	1508
NA20810	13	115166013	158164	728	4784	1396196	1847	28732	5874	14	2749
HG00173	13	115159645	151847	758	4575	1395952	1847	29648	12460	20	2658
HG00339	13	115160152	151723	759	4161	1395808	1966	29384	15664	18	1631
HG00475	13	115162224	164172	701	3788	1395928	1845	28076	10146	12	1508
HG00619	13	115168200	161306	713	4057	1395824	1861	29176	4806	12	1677
HG01390	13	115169998	151907	758	4293	1395688	1852	29800	3382	7	1618
NA12546	13	115159353	149903	768	4806	1395656	1846	28724	13172	17	2715
NA19449	13	115165966	137065	840	4921	1395596	1820	28204	6942	11	2780
NA19788	13	115152828	154741	744	5035	1395764	1965	28096	19936	23	2825
NA20339	13	115170206	129671	888	4551	1394876	1761	28200	1602	7	2526
NA20810	13	115166013	158164	728	4281	1396128	1845	28412	5874	14	1593
HG00173	13	115159645	151847	758	4163	1395116	1852	28140	12460	18	1539
HG00339	13	115160152	151723	759	4629	1395640	1950	29152	15664	18	2775
HG00475	13	115162224	164172	701	4527	1396080	1867	28956	10146	12	2487
HG00619	13	115168200	161306	713	4903	1396016	1794	28468	4806	13	2868
HG01390	13	115169998	151907	758	4663	1395684	1846	28872	3382	5	2711
NA12546	13	115159353	149903	768	4782	1395508	1851	27832	13172	19	2682
NA19449	13	115165966	137065	840	4056	1395648	1847	28916	6942	16	1634
NA19788	13	115152828	154741	744	4757	1394836	1884	28088	19936	27	2799
NA20339	13	115170206	129671	888	4549	1395552	1853	28172	1602	7	1515
NA20810	13	115166013	158164	728	4541	1395948	1855	29292	5874	14	1595
HG00173	13	115159645	151847	758	4910	1395128	1729	29212	12460	22	2646
HG00339	13	115160152	151723	759	4299	1395712	1973	28276	15664	18	1635
HG00475	13	115162224	164172	701	3858	1395532	1850	28028	10146	11	1518
HG00619	13	115168200	161306	713	4660	1396068	1855	28772	4806	11	1677
HG01390	13	115169998	151907	758	4037	1395184	1812	28096	3382	4	1623
NA12546	13	115159353	149903	768	4698	1395532	1877	28068	13172	19	2734
NA19449	13	115165966	137065	840	4769	1395904	1834	28036	6942	12	2777
NA19788	13	115152828	154741	744	4341	1395688	1853	28208	19936	25	1661
NA20339	13	115170206	129671	888	4536	1395304	1852	28204	1602	8	2589
NA20810	13	115166013	158164	728	4282	1395844	1969	29412	5874	14	1592
HG00173	13	115159645	151847	758	4792	1395556	1847	28124	12460	24	2681
HG00339	13	115160152	151723	759	4658	1395476	1852	28056	15664	16	2762
HG00475	13	115162224	164172	701	3335	1395800	2081	29712	10146	11	1507
HG00619	13	115168200	161306	713	4414	1396648	1846	29408	4806	13	1679
HG01390	13	115169998	151907	758	4779	1395784	1680	28120	3382	7	2833
NA12546	13	115159353	149903	768	3685	1395384	2106	28032	13172	21	1622
NA19449	13	115165966	137065	840	4039	1395728	1849	28900	6942	14	1641
NA19788	13	115152828	154741	744	4784	1395900	1867	28140	19936	25	2783
NA20339	13	115170206	129671	888	4180	1395524	1854	27836	1602	8	1514
NA20810	13	115166013	158164	728	4691	1396320	1842	29536	5874	15	2768
HG00173	13	115159645	151847	758	4418	1396332	1847	28216	12460	20	1549
HG00339	13	115160152	151723	759	4020	1395800	1851	28792	15664	19	1636
HG00475	13	115162224	164172	701	3275	1396152	1699	28404	10146	10	1466
HG00619	13	115168200	161306	713	4833	1396068	1816	28812	4806	14	2822
HG01390	13	115169998	151907	758	4163	1395616	1856	29248	3382	6	1650
NA12546	13	115159353	149903	768	4293	1395572	1846	28396	13172	19	1620
NA19449	13	115165966	137065	840	4895	1395300	1729	28124	6942	13	2795
NA19788	13	115152828	154741	744	4793	1395380	1628	28516	19936	26	2753
NA20339	13	115170206	129671	888	4271	1395476	1856	28052	1602	7	1527
NA20810	13	115166013	158164	728	4625	1396244	1973	28804	5874	12	2667
HG00173	13	115159645	151847	758	4286	1395892	1969	28216	12460	20	1553
HG00339	13	115160152	151723	759	4618	1395312	1895	29776	15664	19	2759
HG00475	13	115162224	164172	701	4656	1396456	1846	28212	10146	13	1541
HG00619	13	115168200	161306	713	4745	1395904	1663	29616	4806	13	2800
HG01390	13	115169998	151907	758	4528	1395696	1852	28048	3382	5	1613
NA12546	13	115159353	149903	768	4790	1395536	1849	29368	13172	22	2786
NA19449	13	115165966	137065	840	4523	1395776	1728	29624	6942	15	1639
NA19788	13	115152828	154741	744	4140	1395528	1975	28216	19936	25	1658
NA20339	13	115170206	129671	888	3476	1395820	2217	28124	1602	7	1517
NA20810	13	115166013	158164	728	4653	1396496	1974	28796	5874	14	2714
HG00173	13	115159645	151847	758	4633	1395940	1967	29148	12460	21	2661
HG00339	13	115160152	151723	759	3691	1395456	1827	28112	15664	20	1633
HG00475	13	115162224	164172	701	4785	1396240	1971	28180	10146	14	2689
HG00619	13	115168200	161306	713	3577	1395540	2214	28212	4806	10	1678
HG01390	13	115169998	151907	758	4793	1395556	1847	28152	3382	5	2724
NA12546	13	115159353	149903	768	4779	1395112	1548	29388	13172	19	2760
NA19449	13	115165966	137065	840	4159	1395632	1844	27924	6942	14	1636
NA19788	13	115152828	154741	744	4426	1395988	1845	28176	19936	26	1664
NA20339	13	115170206	129671	888	4280	1395636	1671	28120	1602	6	2375
NA20810	13	115166013	158164	728	4547	1396344	1843	30620	5874	13	1593
HG00173	13	115159645	151847	758	3806	1395296	1812	28216	12460	20	1545
HG00339	13	115160152	151723	759	4534	1395656	1852	28848	15664	21	1636
HG00475	13	115162224	164172	701	4403	1396300	1853	29228	10146	12	1509
HG00619	13	115168200	161306	713	4559	1395504	1847	29920	4806	12	1679
HG01390	13	115169998	151907	758	4048	1395512	1967	28164	3382	5	1623
NA12546	13	115159353	149903	768	4424	1396076	1855	28132	13172	20	1619
NA19449	13	115165966	137065	840	4559	1394556	1846	29592	6942	12	1657
NA19788	13	115152828	154741	744	4774	1396204	1850	28044	19936	25	2688
NA20339	13	115170206	129671	888	4169	1395904	1853	28192	1602	7	1516
NA20810	13	115166013	158164	728	3826	1396288	2105	29860	5874	12	1594
HG00173	14	107336298	124872	859	3317	1340044	1855	28768	17088	17	693
HG00339	14	107349646	116198	923	3533	1340744	1854	29212	20648	22	742
HG00475	14	107348212	126069	851	2835	1340308	1848	28048	5518	8	701
HG00619	14	107345497	124915	859	3312	1340700	1726	28300	29014	21	755
HG01390	14	107349659	118236	907	2834	1340720	1664	27944	3204	10	846
NA12546	14	107347563	123471	869	2569	1340336	1707	28120	23140	25	685
NA19449	14	107346861	123955	866	4527	1340808	1669	29620	4984	11	2516
NA19788	14	107345126	119905	895	4547	1340040	1890	28796	26344	24	2567
NA20339	14	107338968	111693	961	3932	1339868	1848	27756	14418	20	1364
NA20810	14	107348141	116004	925	4284	1340384	1676	28928	4984	15	2369
HG00173	14	107336298	124872	859	4525	1340720	1721	28752	17088	23	2432
HG00339	14	107349646	116198	923	3698	1340464	1831	27916	20648	25	1530
HG00475	14	107348212	126069	851	4420	1340176	1855	28132	5518	13	2402
HG00619	14	107345497	124915	859	4666	1340136	1713	28092	29014	28	2538
HG01390	14	107349659	118236	907	4494	1340332	1673	28272	3204	11	2510
NA12546	14	107347563	123471	869	4060	1340576	1846	29196	23140	28	1529
NA19449	14	107346861	123955	866	3080	1340728	2697	28140	4984	15	1172
NA19788	14	107345126	119905	895	4512	1340664	1883	28864	26344	28	2527
NA20339	14	107338968	111693	961	4036	1340032	1776	28192	14418	21	1996
NA20810	14	107348141	116004	925	3799	1340484	1847	29152	4984	11	1431
HG00173	14	107336298	124872	859	4532	1340988	1677	29520	17088	24	2512
HG00339	14	107349646	116198	923	4420	1340588	1815	28324	20648	26	2419
HG00475	14	107348212	126069	851	4165	1340484	1690	28096	5518	12	2318
HG00619	14	107345497	124915	859	4425	1340420	1808	27320	29014	26	2510
HG01390	14	107349659	118236	907	4524	1340684	1547	28120	3204	10	2550
NA12546	14	107347563	123471	869	4542	1340656	1717	28156	23140	26	2543
NA19449	14	107346861	123955	866	4305	1340660	1821	28676	4984	11	2470
NA19788	14	107345126	119905	895	3691	1339948	1847	27916	26344	30	1561
NA20339	14	107338968	111693	961	4288	1339908	1745	28132	14418	22	2339
NA20810	14	107348141	116004	925	4282	1339804	1549	28100	4984	13	2328
HG00173	14	107336298	124872	859	4418	1339980	1679	28352	17088	25	2510
HG00339	14	107349646	116198	923	3570	1340392	1722	28768	20648	23	1523
HG00475	14	107348212	126069	851	4273	1340980	1786	28204	5518	13	2416
HG00619	14	107345497	124915	859	4186	1340812	1844	28320	29014	24	1571
HG01390	14	107349659	118236	907	3905	1340436	1798	28188	3204	12	1542
NA12546	14	107347563	123471	869	4067	1340592	1802	28260	23140	24	1545
NA19449	14	107346861	123955	866	4550	1340380	1670	28276	4984	11	2499
NA19788	14	107345126	119905	895	4408	1340636	1844	28140	26344	28	2540
NA20339	14	107338968	111693	961	4282	1339224	1838	28196	14418	22	2273
NA20810	14	107348141	116004	925	4296	1340520	1751	28764	4984	12	2295
HG00173	14	107336298	124872	859	4080	1340052	1846	28772	17088	22	1492
HG00339	14	107349646	116198	923	4299	1340068	1899	28804	20648	24	2373
HG00475	14	107348212	126069	851	4291	1340140	1827	28164	5518	15	2440
HG00619	14	107345497	124915	859	4434	1340492	1731	28320	29014	26	2519
HG01390	14	107349659	118236	907	4418	1340624	1729	28664	3204	11	2587
NA12546	14	107347563	123471	869	4391	1340692	1842	28204	23140	27	2523
NA19449	14	107346861	123955	866	3760	1340544	1727	27800	4984	12	1523
NA19788	14	107345126	119905	895	4536	1340532	1719	28044	26344	30	2560
NA20339	14	107338968	111693	961	4299	1340016	1840	27572	14418	20	2335
NA20810	14	107348141	116004	925	4299	1340856	1828	28140	4984	12	2371
HG00173	14	107336298	124872	859	4067	1340632	1844	28920	17088	24	1508
HG00339	14	107349646	116198	923	3824	1340496	1853	28524	20648	24	1528
HG00475	14	107348212	126069	851	3326	1340324	1744	27628	5518	12	1446
HG00619	14	107345497	124915	859	4052	1339732	1769	28308	29014	27	1899
HG01390	14	107349659	118236	907	3819	1340564	1722	28912	3204	8	1547
NA12546	14	107347563	123471	869	3685	1340548	1797	28212	23140	24	1747
NA19449	14	107346861	123955	866	4297	1341180	1849	29156	4984	12	2342
NA19788	14	107345126	119905	895	4395	1340968	1772	28872	26344	27	2536
NA20339	14	107338968	111693	961	4306	1339084	1850	28196	14418	22	2327
NA20810	14	107348141	116004	925	4274	1340288	1731	28280	4984	14	2371
HG00173	14	107336298	124872	859	3935	1340368	1726	28136	17088	23	1946
HG00339	14	107349646	116198	923	4431	1340548	1879	28804	20648	24	2478
HG00475	14	107348212	126069	851	3451	1340112	1748	28164	5518	14	1451
HG00619	14	107345497	124915	859	4180	1339648	1847	27820	29014	26	1545
HG01390	14	107349659	118236	907	4485	1340772	1671	28188	3204	10	2544
NA12546	14	107347563	123471	869	4278	1340892	1675	28284	23140	29	2310
NA19449	14	107346861	123955	866	3921	1340572	1862	28012	4984	9	1446
NA19788	14	107345126	119905	895	4180	1340752	1676	29384	26344	25	2119
NA20339	14	107338968	111693	961	4153	1339156	1848	29324	14418	21	2206
NA20810	14	107348141	116004	925	4267	1340488	1834	28208	4984	13	2379
HG00173	14	107336298	124872	859	3686	1339908	1847	28224	17088	23	1797
HG00339	14	107349646	116198	923	4430	1340196	1848	28144	20648	27	2542
HG00475	14	107348212	126069	851	4162	1340636	1778	28160	5518	10	2150
HG00619	14	107345497	124915	859	4282	1340356	1842	28124	29014	26	1534
HG01390	14	107349659	118236	907	4526	1340876	1819	27912	3204	10	2517
NA12546	14	107347563	123471	869	4409	1340848	1555	28128	23140	25	2488
NA19449	14	107346861	123955	866	4531	1340508	1543	28944	4984	14	2491
NA19788	14	107345126	119905	895	4537	1340688	1849	28560	26344	28	2534
NA20339	14	107338968	111693	961	4179	1340012	1785	29064	14418	20	2305
NA20810	14	107348141	116004	925	4294	1340304	1667	29564	4984	12	2390
HG00173	14	107336298	124872	859	4411	1340500	1726	28296	17088	26	2507
HG00339	14	107349646	116198	923	3963	1340716	1856	28804	20648	25	1523
HG00475	14	107348212	126069	851	3451	1340524	1729	29068	5518	12	1455
HG00619	14	107345497	124915	859	4416	1340904	1852	29944	29014	27	1534
HG01390	14	107349659	118236	907	4413	1340928	1820	28212	3204	11	2518
NA12546	14	107347563	123471	869	4555	1340056	1889	28140	23140	20	2491
NA19449	14	107346861	123955	866	4425	1340084	1848	28196	4984	12	2533
NA19788	14	107345126	119905	895	4432	1340552	1845	28056	26344	30	2567
NA20339	14	107338968	111693	961	3423	1339828	1707	28128	14418	19	1495
NA20810	14	107348141	116004	925	3794	1340928	1726	29224	4984	11	1820
HG00173	14	107336298	124872	859	4549	1340976	1828	28140	17088	27	2563
HG00339	14	107349646	116198	923	4546	1340672	1844	28916	20648	24	2565
HG00475	14	107348212	126069	851	4416	1340224	1813	28792	5518	10	2474
HG00619	14	107345497	124915	859	4406	1340360	1725	28604	29014	25	2467
HG01390	14	107349659	118236	907	4523	1340440	1848	28340	3204	11	2583
NA12546	14	107347563	123471	869	4537	1340760	1858	28164	23140	26	2458
NA19449	14	107346861	123955	866	4428	1340524	1725	28220	4984	15	2475
NA19788	14	107345126	119905	895	4662	1340352	1827	28336	26344	29	2576
NA20339	14	107338968	111693	961	4266	1339764	1634	28088	14418	21	2349
NA20810	14	107348141	116004	925	4304	1340456	1852	29612	4984	12	2388
HG00173	15	102523945	104741	978	3272	1305700	1737	28204	9968	12	668
HG00339	15	102524679	113598	902	2460	1305736	1682	29488	7832	11	514
HG00475	15	102523891	114173	897	3036	1307188	1854	29196	8900	9	448
HG00619	15	102523790	115635	886	2346	1306948	1927	29328	9612	9	484
HG01390	15	102526107	110097	931	2581	1306852	1950	28144	6586	9	610
NA12546	15	102530077	103990	985	3429	1305656	1844	28136	2492	9	664
NA19449	15	102530352	112334	912	3801	1305040	1851	29140	2848	7	1307
NA19788	15	102522979	115386	888	3563	1307524	1845	29008	10146	14	1314
NA20339	15	102528322	103588	989	4069	1306532	1844	28932	4450	10	2134
NA20810	15	102520602	111701	917	3967	1307196	1848	28132	13172	20	1256
HG00173	15	102523945	104741	978	3284	1306956	2095	27256	9968	12	1292
HG00339	15	102524679	113598	902	4180	1305604	1848	29560	7832	16	2224
HG00475	15	102523891	114173	897	4059	1306776	1848	29120	8900	13	2121
HG00619	15	102523790	115635	886	3924	1307112	1848	28324	9612	12	1293
HG01390	15	102526107	110097	931	3704	1306728	1842	28168	6586	11	1322
NA12546	15	102530077	103990	985	4058	1305576	1845	28308	2492	9	2194
NA19449	15	102530352	112334	912	2963	1305880	1857	27648	2848	9	920
NA19788	15	102522979	115386	888	3419	1307084	1835	28432	10146	15	1500
NA20339	15	102528322	103588	989	3706	1306840	1732	28476	4450	9	1241
NA20810	15	102520602	111701	917	4171	1307528	1738	28048	13172	19	2188
HG00173	15	102523945	104741	978	3704	1306680	1963	27272	9968	12	1284
HG00339	15	102524679	113598	902	3674	1305744	1852	28200	7832	14	1271
HG00475	15	102523891	114173	897	4066	1306832	1847	28220	8900	13	2098
HG00619	15	102523790	115635	886	3196	1307040	1968	28088	9612	11	1296
HG01390	15	102526107	110097	931	3189	1306752	1860	28200	6586	10	1307
NA12546	15	102530077	103990	985	3811	1305696	1846	28544	2492	10	1294
NA19449	15	102530352	112334	912	4057	1305232	1734	28196	2848	6	1298
NA19788	15	102522979	115386	888	4180	1307652	1962	27944	10146	16	2248
NA20339	15	102528322	103588	989	4189	1306604	1847	29060	4450	8	2144
NA20810	15	102520602	111701	917	3560	1307124	1850	28196	13172	20	1260
HG00173	15	102523945	104741	978	3318	1306948	1742	28200	9968	11	1283
HG00339	15	102524679	113598	902	4058	1305688	1950	28200	7832	15	2165
HG00475	15	102523891	114173	897	3926	1307056	1852	27384	8900	13	2087
HG00619	15	102523790	115635	886	4032	1306796	1844	29700	9612	11	2162
HG01390	15	102526107	110097	931	4166	1306656	1730	30164	6586	13	2229
NA12546	15	102530077	103990	985	4185	1304948	1730	27160	2492	11	2197
NA19449	15	102530352	112334	912	3822	1306360	1965	28204	2848	8	1307
NA19788	15	102522979	115386	888	4023	1307596	1723	29204	10146	13	1328
NA20339	15	102528322	103588	989	3997	1306744	1897	28588	4450	10	1966
NA20810	15	102520602	111701	917	4186	1306856	1725	29016	13172	17	1267
HG00173	15	102523945	104741	978	4055	1306168	1850	27636	9968	12	2125
HG00339	15	102524679	113598	902	4050	1306088	1845	27696	7832	15	2161
HG00475	15	102523891	114173	897	3846	1306756	1868	29092	8900	13	1220
HG00619	15	102523790	115635	886	3321	1307220	1971	28204	9612	13	1296
HG01390	15	102526107	110097	931	3807	1306836	1854	28140	6586	10	1305
NA12546	15	102530077	103990	985	3201	1306172	1977	28232	2492	10	1301
NA19449	15	102530352	112334	912	3216	1305400	1977	28392	2848	6	1310
NA19788	15	102522979	115386	888	4069	1307124	1851	29732	10146	14	1326
NA20339	15	102528322	103588	989	3569	1306700	1846	29816	4450	9	1240
NA20810	15	102520602	111701	917	4058	1307012	1970	28168	13172	20	2196
HG00173	15	102523945	104741	978	4037	1306904	1885	28436	9968	11	2124
HG00339	15	102524679	113598	902	4065	1306836	1859	28176	7832	16	2089
HG00475	15	102523891	114173	897	4186	1306916	1847	27920	8900	12	2129
HG00619	15	102523790	115635	886	4071	1306680	1851	27876	9612	13	1301
HG01390	15	102526107	110097	931	3702	1306968	1853	28008	6586	12	1312
NA12546	15	102530077	103990	985	4182	1305952	1846	28196	2492	9	2243
NA19449	15	102530352	112334	912	4051	1305164	1723	27988	2848	7	1300
NA19788	15	102522979	115386	888	3455	1307720	1858	28788	10146	16	1328
NA20339	15	102528322	103588	989	4139	1306752	1849	28832	4450	10	2181
NA20810	15	102520602	111701	917	3804	1307204	1846	28344	13172	18	1258
HG00173	15	102523945	104741	978	4192	1306724	1847	28800	9968	12	2151
HG00339	15	102524679	113598	902	3607	1306068	1741	27764	7832	13	1273
HG00475	15	102523891	114173	897	3225	1307024	1875	30288	8900	13	1219
HG00619	15	102523790	115635	886	4178	1307136	1845	28532	9612	12	2232
HG01390	15	102526107	110097	931	3930	1307028	1846	28216	6586	11	1312
NA12546	15	102530077	103990	985	4068	1305596	1845	28016	2492	10	1298
NA19449	15	102530352	112334	912	4174	1305896	1841	29264	2848	6	2225
NA19788	15	102522979	115386	888	4157	1307500	1843	28692	10146	15	1334
NA20339	15	102528322	103588	989	3832	1306900	1849	28140	4450	10	1245
NA20810	15	102520602	111701	917	4175	1306504	1848	28320	13172	20	2192
HG00173	15	102523945	104741	978	3830	1306584	1851	27980	9968	11	1283
HG00339	15	102524679	113598	902	3811	1306004	1848	29200	7832	14	1255
HG00475	15	102523891	114173	897	3880	1307300	1854	28800	8900	14	1235
HG00619	15	102523790	115635	886	4310	1306504	1965	28128	9612	14	2218
HG01390	15	102526107	110097	931	3933	1306628	1845	29476	6586	11	2081
NA12546	15	102530077	103990	985	3188	1305592	1989	27792	2492	9	1205
NA19449	15	102530352	112334	912	3927	1305824	1721	27688	2848	8	1305
NA19788	15	102522979	115386	888	3196	1307556	1678	29460	10146	16	1336
NA20339	15	102528322	103588	989	3314	1306912	1867	28184	4450	7	1246
NA20810	15	102520602	111701	917	3324	1306568	1975	28168	13172	21	1256
HG00173	15	102523945	104741	978	3808	1306520	1854	28204	9968	11	1285
HG00339	15	102524679	113598	902	4191	1305588	1735	28180	7832	14	2243
HG00475	15	102523891	114173	897	3440	1307488	1719	28260	8900	12	1232
HG00619	15	102523790	115635	886	4177	1306840	1729	28368	9612	12	2255
HG01390	15	102526107	110097	931	4049	1306164	1843	27048	6586	12	2186
NA12546	15	102530077	103990	985	4140	1305928	1851	28480	2492	9	2061
NA19449	15	102530352	112334	912	3825	1306240	1852	28036	2848	6	1304
NA19788	15	102522979	115386	888	4053	1307344	1846	29320	10146	13	1330
NA20339	15	102528322	103588	989	3554	1306584	1844	28912	4450	9	1241
NA20810	15	102520602	111701	917	3938	1306944	1839	28100	13172	18	1260
HG00173	15	102523945	104741	978	4168	1306432	1849	27276	9968	11	2196
HG00339	15	102524679	113598	902	3208	1305740	1721	28984	7832	14	1276
HG00475	15	102523891	114173	897	3917	1307420	1851	28124	8900	13	1229
HG00619	15	102523790	115635	886	3323	1306752	1788	29224	9612	14	1305
HG01390	15	102526107	110097	931	4178	1306100	1847	28604	6586	10	2226
NA12546	15	102530077	103990	985	3205	1305452	1854	28040	2492	10	1282
NA19449	15	102530352	112334	912	3923	1306004	1720	27700	2848	7	1307
NA19788	15	102522979	115386	888	3933	1306996	1723	28120	10146	14	1328
NA20339	15	102528322	103588	989	3946	1306764	1847	28792	4450	8	2125
NA20810	15	102520602	111701	917	3452	1307320	1845	28328	13172	21	1253
HG00173	16	90347188	107008	844	2478	1220964	1000	28108	34532	24	644
HG00339	16	90340518	105519	856	2585	1221956	997	28800	18156	18	600
HG00475	16	90342909	116339	776	2577	1221648	1003	29552	56426	38	664
HG00619	16	90348275	117010	772	3082	1221608	884	29008	30260	21	657
HG01390	16	90346494	102267	883	2829	1221860	1001	28088	12282	17	597
NA12546	16	90355112	102199	884	3060	1221920	1002	28432	356	0	565
NA19449	16	90348858	112836	800	4194	1221292	1005	28492	12994	18	2315
NA19788	16	90346195	104275	866	3569	1221668	886	31564	21360	34	1384
NA20339	16	90348751	112917	800	3693	1221024	1007	28716	10502	23	1326
NA20810	16	90346157	103702	871	3938	1221280	1005	28728	33820	33	2204
HG00173	16	90347188	107008	844	3189	1221668	1003	29160	34532	36	825
HG00339	16	90340518	105519	856	3689	1220916	1009	28696	18156	27	1380
HG00475	16	90342909	116339	776	4034	1221636	1010	29276	56426	49	1422
HG00619	16	90348275	117010	772	4176	1221740	979	28720	30260	31	2306
HG01390	16	90346494	102267	883	3436	1221268	1007	28136	12282	23	1402
NA12546	16	90355112	102199	884	3459	1220996	888	28228	356	2	1362
NA19449	16	90348858	112836	800	2561	1222108	1068	28032	12994	14	656
NA19788	16	90346195	104275	866	4267	1221872	1001	30324	21360	24	1387
NA20339	16	90348751	112917	800	3449	1220976	1010	28736	10502	21	1317
NA20810	16	90346157	103702	871	3686	1221032	890	29800	33820	32	1307
HG00173	16	90347188	107008	844	4181	1221240	1000	29020	34532	30	2239
HG00339	16	90340518	105519	856	4131	1221216	999	29688	18156	25	2290
HG00475	16	90342909	116339	776	3672	1221640	963	29884	56426	49	1437
HG00619	16	90348275	117010	772	4070	1221396	1006	28736	30260	28	2311
HG01390	16	90346494	102267	883	4002	1220824	971	28772	12282	21	2159
NA12546	16	90355112	102199	884	4050	1221152	1012	28100	356	2	2221
NA19449	16	90348858	112836	800	3938	1221340	885	28276	12994	19	2147
NA19788	16	90346195	104275	866	4041	1221408	1006	30408	21360	23	2229
NA20339	16	90348751	112917	800	3673	1220888	1004	28736	10502	24	1323
NA20810	16	90346157	103702	871	3445	1221472	1009	29700	33820	32	1307
HG00173	16	90347188	107008	844	4163	1221624	807	28952	34532	35	2217
HG00339	16	90340518	105519	856	3195	1220408	916	28812	18156	25	1402
HG00475	16	90342909	116339	776	3905	1221196	1004	28708	56426	49	1420
HG00619	16	90348275	117010	772	4151	1221272	1008	28844	30260	30	2252
HG01390	16	90346494	102267	883	3433	1221712	996	28104	12282	21	1360
NA12546	16	90355112	102199	884	3678	1221220	852	29016	356	0	1365
NA19449	16	90348858	112836	800	4010	1221640	830	28036	12994	20	2242
NA19788	16	90346195	104275	866	3920	1220928	1005	30164	21360	25	2226
NA20339	16	90348751	112917	800	3685	1221256	1007	28756	10502	24	1320
NA20810	16	90346157	103702	871	3571	1221624	1004	28492	33820	34	1303
HG00173	16	90347188	107008	844	3455	1220700	881	30076	34532	35	1368
HG00339	16	90340518	105519	856	3341	1221332	1002	28800	18156	25	1381
HG00475	16	90342909	116339	776	4051	1221388	1004	28936	56426	48	2259
HG00619	16	90348275	117010	772	3940	1221444	1000	29736	30260	31	2198
HG01390	16	90346494	102267	883	4259	1220812	999	28200	12282	21	2288
NA12546	16	90355112	102199	884	4170	1221120	970	27204	356	2	2295
NA19449	16	90348858	112836	800	3916	1221708	881	28268	12994	22	1415
NA19788	16	90346195	104275	866	4052	1220948	1002	30204	21360	22	2196
NA20339	16	90348751	112917	800	3930	1221256	1002	28744	10502	23	2169
NA20810	16	90346157	103702	871	4058	1220844	1011	29964	33820	29	2231
HG00173	16	90347188	107008	844	3560	1221796	1006	28100	34532	35	1372
HG00339	16	90340518	105519	856	3447	1221604	999	28708	18156	26	1382
HG00475	16	90342909	116339	776	4172	1221492	827	29624	56426	47	2259
HG00619	16	90348275	117010	772	4172	1221072	1001	28732	30260	29	2287
HG01390	16	90346494	102267	883	4052	1221300	1004	29092	12282	22	2217
NA12546	16	90355112	102199	884	3681	1221320	1005	28088	356	1	1365
NA19449	16	90348858	112836	800	3543	1221672	872	28312	12994	21	1412
NA19788	16	90346195	104275	866	4136	1221700	1000	29804	21360	24	2238
NA20339	16	90348751	112917	800	3678	1221380	984	29576	10502	23	1325
NA20810	16	90346157	103702	871	3922	1221904	1007	28332	33820	33	2151
HG00173	16	90347188	107008	844	3792	1221288	1003	29156	34532	37	1357
HG00339	16	90340518	105519	856	3561	1221536	1002	28792	18156	25	1382
HG00475	16	90342909	116339	776	3089	1221760	713	30296	56426	47	1131
HG00619	16	90348275	117010	772	4173	1221568	1004	28728	30260	33	2244
HG01390	16	90346494	102267	883	3919	1221392	712	29072	12282	21	2068
NA12546	16	90355112	102199	884	3925	1220868	1002	29012	356	0	2208
NA19449	16	90348858	112836	800	4185	1220964	1001	29128	12994	20	2313
NA19788	16	90346195	104275	866	4173	1221008	910	29332	21360	23	2281
NA20339	16	90348751	112917	800	4054	1221120	828	29136	10502	22	2150
NA20810	16	90346157	103702	871	3814	1221072	1005	28728	33820	34	1300
HG00173	16	90347188	107008	844	4167	1221784	882	30108	34532	34	2264
HG00339	16	90340518	105519	856	4160	1221048	704	29208	18156	26	2261
HG00475	16	90342909	116339	776	4269	1221640	999	29656	56426	52	2276
HG00619	16	90348275	117010	772	4167	1221700	888	28660	30260	29	2252
HG01390	16	90346494	102267	883	3548	1221924	996	28244	12282	20	1351
NA12546	16	90355112	102199	884	4191	1221328	882	28364	356	2	2221
NA19449	16	90348858	112836	800	4152	1221740	924	28464	12994	19	2267
NA19788	16	90346195	104275	866	3683	1221592	1002	29548	21360	22	1376
NA20339	16	90348751	112917	800	3524	1221336	1002	28736	10502	19	1346
NA20810	16	90346157	103702	871	4009	1221788	980	29632	33820	33	2171
HG00173	16	90347188	107008	844	3927	1221660	705	28560	34532	35	2089
HG00339	16	90340518	105519	856	4043	1221628	882	29760	18156	27	2183
HG00475	16	90342909	116339	776	3690	1221440	1009	29652	56426	53	1427
HG00619	16	90348275	117010	772	3566	1221480	993	29676	30260	29	1393
HG01390	16	90346494	102267	883	4170	1221292	974	29700	12282	21	2266
NA12546	16	90355112	102199	884	4053	1221380	922	27836	356	1	2241
NA19449	16	90348858	112836	800	4166	1221204	986	28084	12994	22	2290
NA19788	16	90346195	104275	866	3187	1221672	905	30304	21360	26	1381
NA20339	16	90348751	112917	800	4043	1220640	707	29236	10502	21	2154
NA20810	16	90346157	103702	871	4046	1220692	970	28980	33820	33	2121
HG00173	16	90347188	107008	844	3528	1220976	1001	29072	34532	34	1373
HG00339	16	90340518	105519	856	4018	1221508	1000	28684	18156	25	1381
HG00475	16	90342909	116339	776	3442	1221132	1002	29404	56426	50	1421
HG00619	16	90348275	117010	772	3912	1221680	874	28636	30260	30	1389
HG01390	16	90346494	102267	883	4052	1221288	1002	28212	12282	22	2319
NA12546	16	90355112	102199	884	3817	1221788	1003	29108	356	2	1364
NA19449	16	90348858	112836	800	3427	1221052	984	29232	12994	19	1409
NA19788	16	90346195	104275	866	3678	1221580	824	30296	21360	24	1452
NA20339	16	90348751	112917	800	3701	1220916	1003	29212	10502	21	1317
NA20810	16	90346157	103702	871	4049	1221276	702	28648	33820	33	2112
HG00173	17	81192854	90380	898	2091	999132	913	29020	4450	9	594
HG00339	17	81192243	92947	873	2088	998688	981	28476	6408	7	595
HG00475	17	81181836	95905	846	2095	998928	1247	28124	15664	14	568
HG00619	17	81181235	98594	823	2200	998776	1497	28420	16554	15	601
HG01390	17	81179412	95585	849	2087	998952	984	29332	18868	16	491
NA12546	17	81184579	94857	855	2094	998716	1597	27848	13350	10	599
NA19449	17	81181460	101227	801	3044	998336	710	28292	16376	14	1433
NA19788	17	81185139	94733	856	2815	998764	944	28900	11748	13	1205
NA20339	17	81184742	101470	800	2682	998852	1137	27808	15842	20	1107
NA20810	17	81191859	92010	882	2574	998932	1009	27992	6230	5	1040
HG00173	17	81192854	90380	898	2108	998964	882	28820	4450	10	558
HG00339	17	81192243	92947	873	2690	998572	1133	28052	6408	7	1098
HG00475	17	81181836	95905	846	3419	999300	1003	28048	15664	19	1099
HG00619	17	81181235	98594	823	2823	999256	1379	27756	16554	16	1267
HG01390	17	81179412	95585	849	2810	999500	1549	28272	18868	19	1246
NA12546	17	81184579	94857	855	2710	999036	1010	28052	13350	13	1130
NA19449	17	81181460	101227	801	2209	998928	1002	28508	16376	10	620
NA19788	17	81185139	94733	856	3292	999040	1002	27240	11748	13	1149
NA20339	17	81184742	101470	800	2704	998792	1501	28496	15842	17	1108
NA20810	17	81191859	92010	882	2564	998600	1627	28044	6230	4	1059
HG00173	17	81192854	90380	898	2694	998844	1620	30116	4450	6	1194
HG00339	17	81192243	92947	873	2822	998884	1620	28048	6408	7	1218
HG00475	17	81181836	95905	846	2701	999060	1624	28988	15664	15	1121
HG00619	17	81181235	98594	823	2894	998900	1614	28048	16554	19	1289
HG01390	17	81179412	95585	849	2811	999076	1618	28688	18868	19	1213
NA12546	17	81184579	94857	855	2694	998636	1506	27880	13350	11	1087
NA19449	17	81181460	101227	801	2680	998448	1012	28504	16376	15	1114
NA19788	17	81185139	94733	856	2812	998440	1610	28060	11748	13	1147
NA20339	17	81184742	101470	800	2819	998380	948	29476	15842	23	1162
NA20810	17	81191859	92010	882	2696	998464	1624	28888	6230	9	1130
HG00173	17	81192854	90380	898	2825	998880	1599	28336	4450	9	1237
HG00339	17	81192243	92947	873	2695	998668	1624	28416	6408	8	1173
HG00475	17	81181836	95905	846	3296	999428	997	28984	15664	15	1013
HG00619	17	81181235	98594	823	2827	998612	1624	28840	16554	18	1189
HG01390	17	81179412	95585	849	2693	998772	1504	27168	18868	17	1149
NA12546	17	81184579	94857	855	2703	998900	1252	29012	13350	14	1166
NA19449	17	81181460	101227	801	2808	998760	917	28340	16376	16	1262
NA19788	17	81185139	94733	856	2829	997652	1620	28160	11748	11	1207
NA20339	17	81184742	101470	800	2820	999164	885	28680	15842	18	1130
NA20810	17	81191859	92010	882	3176	998668	1004	28068	6230	9	1024
HG00173	17	81192854	90380	898	2700	999372	1622	28580	4450	8	1146
HG00339	17	81192243	92947	873	2933	997468	783	28480	6408	8	1367
HG00475	17	81181836	95905	846	2569	998844	1003	27380	15664	12	1019
HG00619	17	81181235	98594	823	2811	999052	1613	28036	16554	16	1185
HG01390	17	81179412	95585	849	2811	998700	1502	27696	18868	21	1173
NA12546	17	81184579	94857	855	2825	998884	1494	28452	13350	18	1258
NA19449	17	81181460	101227	801	3435	999468	1009	27868	16376	14	1275
NA19788	17	81185139	94733	856	2694	999012	1618	29708	11748	8	1124
NA20339	17	81184742	101470	800	2703	998692	1612	28520	15842	20	1090
NA20810	17	81191859	92010	882	2583	998772	1617	28048	6230	10	1063
HG00173	17	81192854	90380	898	2818	998948	1111	29220	4450	8	1198
HG00339	17	81192243	92947	873	2819	998600	1616	27972	6408	6	1177
HG00475	17	81181836	95905	846	2818	999108	1727	28064	15664	19	1144
HG00619	17	81181235	98594	823	2817	997772	1548	28052	16554	17	1228
HG01390	17	81179412	95585	849	2654	998768	1739	27288	18868	15	1093
NA12546	17	81184579	94857	855	2692	998836	1258	28460	13350	11	1123
NA19449	17	81181460	101227	801	2822	999404	1377	28708	16376	15	1276
NA19788	17	81185139	94733	856	2814	998796	1503	28052	11748	13	1143
NA20339	17	81184742	101470	800	3309	999220	1018	29172	15842	22	1185
NA20810	17	81191859	92010	882	2575	998932	1742	28764	6230	4	1033
HG00173	17	81192854	90380	898	2692	999240	1015	28716	4450	5	1054
HG00339	17	81192243	92947	873	2651	998312	1618	28048	6408	7	1126
HG00475	17	81181836	95905	846	3538	997852	1004	28028	15664	18	1964
HG00619	17	81181235	98594	823	2824	998976	1609	28056	16554	18	1188
HG01390	17	81179412	95585	849	2829	999328	1003	28048	18868	16	1188
NA12546	17	81184579	94857	855	2694	998688	1733	28052	13350	15	1155
NA19449	17	81181460	101227	801	2815	998748	1608	28180	16376	13	1256
NA19788	17	81185139	94733	856	2826	998532	1501	28556	11748	14	1236
NA20339	17	81184742	101470	800	2700	998952	1004	28188	15842	17	1102
NA20810	17	81191859	92010	882	2814	999148	1005	28132	6230	9	1153
HG00173	17	81192854	90380	898	2695	999004	1609	28176	4450	6	1075
HG00339	17	81192243	92947	873	2805	998280	885	28516	6408	7	1186
HG00475	17	81181836	95905	846	2567	999028	1616	27152	15664	15	1038
HG00619	17	81181235	98594	823	2690	999060	1740	28764	16554	13	1132
HG01390	17	81179412	95585	849	2810	999040	1054	28520	18868	18	1217
NA12546	17	81184579	94857	855	2813	998776	1607	28144	13350	16	1254
NA19449	17	81181460	101227	801	2817	999028	1453	28664	16376	16	1275
NA19788	17	81185139	94733	856	2565	999312	1498	27900	11748	9	1060
NA20339	17	81184742	101470	800	2557	998840	1613	28356	15842	20	1021
NA20810	17	81191859	92010	882	2582	998596	1004	28032	6230	6	975
HG00173	17	81192854	90380	898	2706	998780	1002	29260	4450	6	1158
HG00339	17	81192243	92947	873	3666	998736	997	28032	6408	7	2026
HG00475	17	81181836	95905	846	2566	998960	1006	27212	15664	10	969
HG00619	17	81181235	98594	823	2817	998264	1616	28052	16554	18	1197
HG01390	17	81179412	95585	849	2822	999056	1615	28928	18868	21	1238
NA12546	17	81184579	94857	855	2805	998740	1658	29016	13350	14	1235
NA19449	17	81181460	101227	801	2811	998796	1623	28372	16376	13	1252
NA19788	17	81185139	94733	856	2693	998880	1014	28036	11748	11	1161
NA20339	17	81184742	101470	800	2818	999368	1004	28472	15842	22	1154
NA20810	17	81191859	92010	882	2691	998888	1662	27864	6230	9	1190
HG00173	17	81192854	90380	898	2816	998864	1379	28468	4450	10	1238
HG00339	17	81192243	92947	873	2823	998864	892	28772	6408	4	1148
HG00475	17	81181836	95905	846	2684	999028	1630	28016	15664	14	1070
HG00619	17	81181235	98594	823	3420	999312	1003	28052	16554	19	1249
HG01390	17	81179412	95585	849	2693	998980	1146	28668	18868	19	1147
NA12546	17	81184579	94857	855	2701	998536	1133	27424	13350	12	1105
NA19449	17	81181460	101227	801	2808	998716	1623	28712	16376	15	1224
NA19788	17	81185139	94733	856	2810	998588	1611	28132	11748	14	1160
NA20339	17	81184742	101470	800	2563	999396	1624	29428	15842	16	992
NA20810	17	81191859	92010	882	2684	998184	1011	28060	6230	8	1050
HG00173	18	78076903	110679	705	1961	982020	881	28536	1958	3	454
HG00339	18	78076731	104944	743	1962	981960	861	27992	1958	4	425
HG00475	18	78071266	119680	652	1968	981804	710	28040	8010	12	482
HG00619	18	78074047	117869	662	2094	982072	928	28696	5340	6	631
HG01390	18	78074449	104066	750	2085	981864	914	28596	4806	11	588
NA12546	18	78076214	108341	720	2568	981780	884	28836	4984	12	1081
NA19449	18	78078049	106004	736	3546	981556	872	28216	1602	4	1945
NA19788	18	78071563	113869	685	2569	982060	881	27456	7298	11	1087
NA20339	18	78074666	98104	795	2455	981236	887	28972	7298	8	943
NA20810	18	78076923	105751	738	3071	980512	1373	29040	2492	4	1539
HG00173	18	78076903	110679	705	2583	982324	873	29136	1958	4	1060
HG00339	18	78076731	104944	743	2445	982464	886	28988	1958	4	914
HG00475	18	78071266	119680	652	2465	981996	883	28512	8010	12	906
HG00619	18	78074047	117869	662	2683	982296	888	28564	5340	5	1112
HG01390	18	78074449	104066	750	3178	981804	884	28324	4806	11	1547
NA12546	18	78076214	108341	720	2676	981672	886	28424	4984	16	1101
NA19449	18	78078049	106004	736	2205	981896	887	27964	1602	3	638
NA19788	18	78071563	113869	685	2567	982076	1496	27508	7298	9	998
NA20339	18	78074666	98104	795	2564	980296	887	27644	7298	8	973
NA20810	18	78076923	105751	738	3175	980844	887	28260	2492	5	1589
HG00173	18	78076903	110679	705	2455	982568	1004	28984	1958	3	958
HG00339	18	78076731	104944	743	2460	982164	887	27168	1958	2	908
HG00475	18	78071266	119680	652	2447	981444	1133	29080	8010	11	864
HG00619	18	78074047	117869	662	2701	982172	1613	28984	5340	6	1131
HG01390	18	78074449	104066	750	2713	981184	1615	28988	4806	11	1163
NA12546	18	78076214	108341	720	2698	981600	875	27932	4984	13	1102
NA19449	18	78078049	106004	736	2823	981056	963	29252	1602	3	1212
NA19788	18	78071563	113869	685	2576	982004	882	28880	7298	9	1024
NA20339	18	78074666	98104	795	2575	981096	891	28832	7298	11	1046
NA20810	18	78076923	105751	738	2444	980928	1005	28052	2492	5	888
HG00173	18	78076903	110679	705	2573	981988	991	29396	1958	6	1059
HG00339	18	78076731	104944	743	2454	981876	1131	27516	1958	3	952
HG00475	18	78071266	119680	652	2446	982476	1497	28180	8010	9	821
HG00619	18	78074047	117869	662	2688	982244	1617	29124	5340	7	1154
HG01390	18	78074449	104066	750	2568	981188	885	28520	4806	9	998
NA12546	18	78076214	108341	720	2583	981516	887	28060	4984	11	1067
NA19449	18	78078049	106004	736	2686	982416	883	28388	1602	1	1116
NA19788	18	78071563	113869	685	3310	981940	868	29084	7298	12	1741
NA20339	18	78074666	98104	795	2449	981476	1138	27880	7298	8	946
NA20810	18	78076923	105751	738	2458	980468	1492	28732	2492	6	936
HG00173	18	78076903	110679	705	2443	981612	1002	28704	1958	4	907
HG00339	18	78076731	104944	743	3421	982056	881	28048	1958	4	1765
HG00475	18	78071266	119680	652	2583	981864	883	28124	8010	11	945
HG00619	18	78074047	117869	662	2695	981796	1620	29292	5340	6	1143
HG01390	18	78074449	104066	750	2571	982100	882	28408	4806	10	1050
NA12546	18	78076214	108341	720	2701	981680	876	28956	4984	16	1101
NA19449	18	78078049	106004	736	2681	981796	1138	27896	1602	2	1183
NA19788	18	78071563	113869	685	2828	981208	886	27496	7298	12	1244
NA20339	18	78074666	98104	795	2578	981204	879	28244	7298	9	999
NA20810	18	78076923	105751	738	2335	980600	881	29028	2492	4	811
HG00173	18	78076903	110679	705	2575	981684	889	28912	1958	4	1012
HG00339	18	78076731	104944	743	2580	981784	889	28056	1958	2	1019
HG00475	18	78071266	119680	652	2456	982412	884	28168	8010	12	939
HG00619	18	78074047	117869	662	2328	982024	1005	29292	5340	6	729
HG01390	18	78074449	104066	750	2577	982356	1000	29476	4806	10	1060
NA12546	18	78076214	108341	720	2564	981780	881	29032	4984	10	1035
NA19449	18	78078049	106004	736	3188	981796	884	28056	1602	3	1673
NA19788	18	78071563	113869	685	2557	981948	1002	28052	7298	9	1003
NA20339	18	78074666	98104	795	2693	980532	1057	29256	7298	10	1123
NA20810	18	78076923	105751	738	2326	981004	1002	28556	2492	6	821
HG00173	18	78076903	110679	705	3317	981992	892	28132	1958	6	1772
HG00339	18	78076731	104944	743	2451	982020	1000	28776	1958	1	907
HG00475	18	78071266	119680	652	2464	982444	1005	28048	8010	13	927
HG00619	18	78074047	117869	662	2703	981736	1007	28668	5340	5	1132
HG01390	18	78074449	104066	750	2691	981924	887	28032	4806	12	1107
NA12546	18	78076214	108341	720	2563	981708	1006	28432	4984	9	1051
NA19449	18	78078049	106004	736	2583	981940	879	28124	1602	1	1046
NA19788	18	78071563	113869	685	2697	981564	884	28636	7298	12	1106
NA20339	18	78074666	98104	795	3426	980644	801	28520	7298	10	1836
NA20810	18	78076923	105751	738	2460	980436	880	28692	2492	3	825
HG00173	18	78076903	110679	705	2445	982252	1123	28696	1958	5	906
HG00339	18	78076731	104944	743	2451	981968	880	28204	1958	3	915
HG00475	18	78071266	119680	652	2580	981776	1001	27672	8010	13	945
HG00619	18	78074047	117869	662	2683	981692	1614	29476	5340	6	1099
HG01390	18	78074449	104066	750	2685	981624	880	27996	4806	14	1162
NA12546	18	78076214	108341	720	2567	981684	878	28064	4984	13	1058
NA19449	18	78078049	106004	736	2704	981768	1004	28744	1602	2	1145
NA19788	18	78071563	113869	685	2568	981992	884	28204	7298	9	1051
NA20339	18	78074666	98104	795	2564	981192	886	28940	7298	9	1011
NA20810	18	78076923	105751	738	2328	980368	887	29280	2492	4	841
HG00173	18	78076903	110679	705	2437	981664	886	28520	1958	2	901
HG00339	18	78076731	104944	743	2470	982520	884	28052	1958	4	887
HG00475	18	78071266	119680	652	2455	981976	882	28096	8010	8	841
HG00619	18	78074047	117869	662	2692	981864	1617	28596	5340	7	1150
HG01390	18	78074449	104066	750	2573	982104	886	28084	4806	9	1026
NA12546	18	78076214	108341	720	2696	981604	1605	28776	4984	14	1099
NA19449	18	78078049	106004	736	2695	981168	1624	28616	1602	2	1070
NA19788	18	78071563	113869	685	2443	981944	1006	28048	7298	6	946
NA20339	18	78074666	98104	795	2573	980676	882	29264	7298	8	951
NA20810	18	78076923	105751	738	3303	980776	882	28788	2492	6	1631
HG00173	18	78076903	110679	705	2577	981912	883	28184	1958	3	997
HG00339	18	78076731	104944	743	2563	981952	1007	28344	1958	2	1017
HG00475	18	78071266	119680	652	2337	981836	1252	30288	8010	8	815
HG00619	18	78074047	117869	662	2838	982112	879	28376	5340	7	1205
HG01390	18	78074449	104066	750	2702	981644	886	28052	4806	9	1107
NA12546	18	78076214	108341	720	2561	981176	883	27844	4984	11	972
NA19449	18	78078049	106004	736	2699	981500	1615	28536	1602	4	1111
NA19788	18	78071563	113869	685	2567	982572	1006	28948	7298	9	1031
NA20339	18	78074666	98104	795	2695	980188	1618	28888	7298	10	1089
NA20810	18	78076923	105751	738	2577	980932	862	27980	2492	4	1090
HG00173	19	59125216	67163	880	2325	878936	846	28292	25632	30	443
HG00339	19	59126862	71180	830	1862	880164	753	28728	42720	30	433
HG00475	19	59127959	76011	777	1852	878376	755	28024	3382	6	484
HG00619	19	59120770	71958	821	1871	878432	785	27936	25988	25	490
HG01390	19	59124686	72973	810	1860	879096	850	29884	25276	18	443
NA12546	19	59119084	73247	807	2221	878704	886	29196	13528	13	848
NA19449	19	59128364	86766	681	2214	877852	889	27280	2492	5	819
NA19788	19	59122799	75875	779	2077	879328	889	25704	27056	16	715
NA20339	19	59123444	85895	688	2217	877708	881	29768	7832	6	743
NA20810	19	59121626	70947	833	2095	879188	887	27328	29548	19	668
HG00173	19	59125216	67163	880	2230	878388	885	29688	25632	27	798
HG00339	19	59126862	71180	830	2468	879464	879	29724	42720	37	970
HG00475	19	59127959	76011	777	2084	877712	882	28672	3382	5	666
HG00619	19	59120770	71958	821	2218	878168	890	28376	25988	20	781
HG01390	19	59124686	72973	810	2213	878776	882	31856	25276	22	835
NA12546	19	59119084	73247	807	1846	878216	786	28364	13528	16	484
NA19449	19	59128364	86766	681	2205	877640	878	28264	2492	4	742
NA19788	19	59122799	75875	779	2099	879260	879	28708	27056	16	717
NA20339	19	59123444	85895	688	2089	878172	882	28840	7832	6	714
NA20810	19	59121626	70947	833	2085	879308	880	28100	29548	17	649
HG00173	19	59125216	67163	880	2210	878664	886	28532	25632	24	743
HG00339	19	59126862	71180	830	2217	879732	882	29388	42720	33	856
HG00475	19	59127959	76011	777	2088	878116	890	28532	3382	5	678
HG00619	19	59120770	71958	821	2203	879272	886	27516	25988	20	740
HG01390	19	59124686	72973	810	2336	879324	881	30516	25276	21	791
NA12546	19	59119084	73247	807	2207	878688	1245	28308	13528	13	729
NA19449	19	59128364	86766	681	2227	877884	886	28304	2492	3	815
NA19788	19	59122799	75875	779	2087	878704	883	28372	27056	19	714
NA20339	19	59123444	85895	688	2092	877796	888	29100	7832	7	716
NA20810	19	59121626	70947	833	2080	878684	881	28868	29548	20	654
HG00173	19	59125216	67163	880	2216	878728	888	28556	25632	28	830
HG00339	19	59126862	71180	830	2088	879680	884	29804	42720	22	728
HG00475	19	59127959	76011	777	2094	877976	851	29396	3382	5	690
HG00619	19	59120770	71958	821	2095	878100	890	25220	25988	18	735
HG01390	19	59124686	72973	810	2213	879332	881	29728	25276	22	836
NA12546	19	59119084	73247	807	2090	877648	880	27628	13528	7	724
NA19449	19	59128364	86766	681	2223	878228	888	27268	2492	2	743
NA19788	19	59122799	75875	779	2209	879260	883	30300	27056	23	734
NA20339	19	59123444	85895	688	2100	877684	890	29776	7832	7	709
NA20810	19	59121626	70947	833	2222	879068	885	28652	29548	26	780
HG00173	19	59125216	67163	880	2205	878564	881	29552	25632	19	733
HG00339	19	59126862	71180	830	2085	879888	884	28932	42720	23	738
HG00475	19	59127959	76011	777	2218	878240	892	29412	3382	4	685
HG00619	19	59120770	71958	821	2186	878364	887	29500	25988	20	785
HG01390	19	59124686	72973	810	2199	879652	883	31736	25276	16	818
NA12546	19	59119084	73247	807	2215	878304	882	28708	13528	12	846
NA19449	19	59128364	86766	681	2211	877920	882	28096	2492	4	765
NA19788	19	59122799	75875	779	2099	879316	888	28272	27056	17	727
NA20339	19	59123444	85895	688	2213	877924	881	25624	7832	5	731
NA20810	19	59121626	70947	833	2208	879368	883	28080	29548	23	731
HG00173	19	59125216	67163	880	2214	878696	884	28508	25632	30	831
HG00339	19	59126862	71180	830	2098	878852	881	28836	42720	23	704
HG00475	19	59127959	76011	777	2083	877540	889	29416	3382	8	670
HG00619	19	59120770	71958	821	1841	878672	819	30484	25988	23	486
HG01390	19	59124686	72973	810	2218	879192	885	29908	25276	20	735
NA12546	19	59119084	73247	807	2204	878640	885	28768	13528	10	721
NA19449	19	59128364	86766	681	2208	877480	879	28096	2492	1	776
NA19788	19	59122799	75875	779	2093	878808	876	29732	27056	20	718
NA20339	19	59123444	85895	688	2101	878576	880	29552	7832	7	717
NA20810	19	59121626	70947	833	2223	877792	881	27896	29548	24	775
HG00173	19	59125216	67163	880	2212	878560	879	29004	25632	19	810
HG00339	19	59126862	71180	830	2209	879764	891	28708	42720	31	805
HG00475	19	59127959	76011	777	2090	878440	884	29428	3382	4	681
HG00619	19	59120770	71958	821	2344	878448	881	28252	25988	26	877
HG01390	19	59124686	72973	810	2219	879272	886	30112	25276	22	755
NA12546	19	59119084	73247	807	2204	878452	878	29196	13528	9	744
NA19449	19	59128364	86766	681	2092	878500	879	27460	2492	3	713
NA19788	19	59122799	75875	779	2227	878580	884	30024	27056	23	822
NA20339	19	59123444	85895	688	2204	877972	881	27496	7832	9	768
NA20810	19	59121626	70947	833	2217	878548	882	29108	29548	22	759
HG00173	19	59125216	67163	880	2199	878720	886	27660	25632	24	734
HG00339	19	59126862	71180	830	2230	880148	881	28684	42720	24	771
HG00475	19	59127959	76011	777	2087	877636	873	28528	3382	4	669
HG00619	19	59120770	71958	821	2221	878952	883	28072	25988	26	841
HG01390	19	59124686	72973	810	2223	879008	896	31448	25276	26	813
NA12546	19	59119084	73247	807	2197	878820	887	29104	13528	12	730
NA19449	19	59128364	86766	681	2227	877724	883	28284	2492	4	826
NA19788	19	59122799	75875	779	2208	879432	881	28032	27056	24	721
NA20339	19	59123444	85895	688	2690	878184	883	27864	7832	11	1227
NA20810	19	59121626	70947	833	2223	878608	881	28620	29548	25	758
HG00173	19	59125216	67163	880	2213	878456	890	27836	25632	24	787
HG00339	19	59126862	71180	830	2211	879296	882	28476	42720	22	786
HG00475	19	59127959	76011	777	2086	878360	881	28412	3382	5	664
HG00619	19	59120770	71958	821	2071	878544	883	29132	25988	17	736
HG01390	19	59124686	72973	810	2207	879184	883	29704	25276	22	736
NA12546	19	59119084	73247	807	2205	878680	881	30676	13528	7	724
NA19449	19	59128364	86766	681	2220	878324	1381	27356	2492	3	822
NA19788	19	59122799	75875	779	2195	878860	893	28716	27056	17	740
NA20339	19	59123444	85895	688	2089	878148	759	25908	7832	6	718
NA20810	19	59121626	70947	833	2092	879088	881	28080	29548	20	650
HG00173	19	59125216	67163	880	2091	878740	882	29320	25632	26	729
HG00339	19	59126862	71180	830	2090	880088	880	27808	42720	22	726
HG00475	19	59127959	76011	777	2100	877896	880	27592	3382	5	623
HG00619	19	59120770	71958	821	2204	878416	883	28684	25988	20	742
HG01390	19	59124686	72973	810	2095	878960	882	29528	25276	17	723
NA12546	19	59119084	73247	807	2212	878556	881	29152	13528	9	790
NA19449	19	59128364	86766	681	2221	877736	881	28096	2492	4	818
NA19788	19	59122799	75875	779	2101	879500	889	27876	27056	17	724
NA20339	19	59123444	85895	688	2214	877688	884	29116	7832	6	721
NA20810	19	59121626	70947	833	2213	879324	888	28888	29548	20	693
HG00173	20	62989360	67954	926	1844	899892	798	28948	37736	22	469
HG00339	20	63023167	72653	867	1836	898892	795	29020	10146	14	397
HG00475	20	62988720	81600	771	1970	899692	801	28168	41296	29	581
HG00619	20	63023510	79945	788	1850	899240	708	29400	3382	5	438
HG01390	20	63022378	74896	841	1956	898500	1301	27384	4450	6	567
NA12546	20	63025482	72536	868	2453	898616	765	26340	1424	6	962
NA19449	20	62992999	82394	764	2457	899904	884	29244	35244	23	950
NA19788	20	63021969	72525	868	2559	898904	879	29340	5340	5	740
NA20339	20	62992771	82052	767	2587	898932	899	28536	34888	31	932
NA20810	20	63019287	71043	887	2209	899280	883	28024	7654	8	737
HG00173	20	62989360	67954	926	2575	900260	885	28188	37736	31	738
HG00339	20	63023167	72653	867	2945	898772	881	29572	10146	18	1492
HG00475	20	62988720	81600	771	2589	899032	882	29504	41296	34	979
HG00619	20	63023510	79945	788	2585	899460	882	29044	3382	7	913
HG01390	20	63022378	74896	841	2479	898708	888	27356	4450	8	970
NA12546	20	63025482	72536	868	2206	898476	879	29172	1424	4	495
NA19449	20	62992999	82394	764	2699	899992	889	28844	35244	20	951
NA19788	20	63021969	72525	868	2227	898548	886	29908	5340	5	754
NA20339	20	62992771	82052	767	2591	899508	765	27296	34888	28	959
NA20810	20	63019287	71043	887	2204	899232	880	29124	7654	9	725
HG00173	20	62989360	67954	926	2332	900164	762	26840	37736	25	872
HG00339	20	63023167	72653	867	2707	898336	879	28700	10146	19	939
HG00475	20	62988720	81600	771	2470	899808	881	29176	41296	27	938
HG00619	20	63023510	79945	788	2453	899488	885	28768	3382	5	992
HG01390	20	63022378	74896	841	2457	898696	760	26516	4450	6	920
NA12546	20	63025482	72536	868	2456	898232	762	26596	1424	10	958
NA19449	20	62992999	82394	764	3058	899316	883	28448	35244	33	1591
NA19788	20	63021969	72525	868	2579	898084	878	28836	5340	9	879
NA20339	20	62992771	82052	767	2567	898656	884	29096	34888	24	944
NA20810	20	63019287	71043	887	2210	899112	887	28244	7654	7	710
HG00173	20	62989360	67954	926	2832	899960	792	29564	37736	33	1009
HG00339	20	63023167	72653	867	2337	898888	884	29452	10146	13	905
HG00475	20	62988720	81600	771	2329	899968	883	28728	41296	25	896
HG00619	20	63023510	79945	788	2348	899108	886	28536	3382	4	850
HG01390	20	63022378	74896	841	2346	898856	883	28828	4450	5	815
NA12546	20	63025482	72536	868	2698	898384	885	29356	1424	6	920
NA19449	20	62992999	82394	764	2816	899720	885	29912	35244	23	1004
NA19788	20	63021969	72525	868	2218	898312	879	28760	5340	7	747
NA20339	20	62992771	82052	767	2468	899088	881	31148	34888	31	958
NA20810	20	63019287	71043	887	2221	899012	767	27964	7654	8	754
HG00173	20	62989360	67954	926	2336	899992	885	28224	37736	28	850
HG00339	20	63023167	72653	867	2341	898096	890	29580	10146	16	844
HG00475	20	62988720	81600	771	2584	900180	883	28452	41296	34	983
HG00619	20	63023510	79945	788	2462	898984	886	28328	3382	4	985
HG01390	20	63022378	74896	841	2333	898768	763	27120	4450	5	856
NA12546	20	63025482	72536	868	2337	898084	882	26764	1424	4	871
NA19449	20	62992999	82394	764	2590	899592	752	27600	35244	31	1047
NA19788	20	63021969	72525	868	2223	898240	885	28248	5340	7	768
NA20339	20	62992771	82052	767	2089	899832	893	28732	34888	24	618
NA20810	20	63019287	71043	887	2340	899572	765	27128	7654	13	775
HG00173	20	62989360	67954	926	2690	899988	890	28632	37736	27	839
HG00339	20	63023167	72653	867	1862	899036	875	28444	10146	15	433
HG00475	20	62988720	81600	771	2209	899720	884	28620	41296	24	751
HG00619	20	63023510	79945	788	2816	898904	890	27868	3382	5	1392
HG01390	20	63022378	74896	841	2700	899136	883	28640	4450	7	896
NA12546	20	63025482	72536	868	2954	897992	873	28692	1424	6	1544
NA19449	20	62992999	82394	764	2323	899276	763	26960	35244	23	865
NA19788	20	63021969	72525	868	2211	897960	886	28848	5340	5	750
NA20339	20	62992771	82052	767	2212	899892	883	27636	34888	24	783
NA20810	20	63019287	71043	887	2230	899656	762	28004	7654	10	822
HG00173	20	62989360	67954	926	2344	899908	881	28016	37736	25	843
HG00339	20	63023167	72653	867	2461	898568	887	28696	10146	15	930
HG00475	20	62988720	81600	771	2220	900020	881	28728	41296	25	720
HG00619	20	63023510	79945	788	2355	899300	887	28352	3382	5	878
HG01390	20	63022378	74896	841	2578	898216	889	28088	4450	6	922
NA12546	20	63025482	72536	868	2470	897680	763	26664	1424	9	995
NA19449	20	62992999	82394	764	2328	899916	882	28748	35244	22	870
NA19788	20	63021969	72525	868	2332	898088	881	28920	5340	8	796
NA20339	20	62992771	82052	767	2470	899576	794	28300	34888	30	959
NA20810	20	63019287	71043	887	2345	899328	882	29124	7654	12	863
HG00173	20	62989360	67954	926	2328	899664	884	29124	37736	26	884
HG00339	20	63023167	72653	867	2931	897836	886	29196	10146	16	1467
HG00475	20	62988720	81600	771	2328	900024	890	29236	41296	26	815
HG00619	20	63023510	79945	788	2343	899192	877	28084	3382	5	923
HG01390	20	63022378	74896	841	2444	898404	881	28252	4450	5	815
NA12546	20	63025482	72536	868	2198	898596	760	27348	1424	4	824
NA19449	20	62992999	82394	764	2319	899860	879	26744	35244	22	865
NA19788	20	63021969	72525	868	2450	898056	760	27364	5340	10	866
NA20339	20	62992771	82052	767	2350	899892	891	28860	34888	26	831
NA20810	20	63019287	71043	887	2586	899076	760	26924	7654	10	713
HG00173	20	62989360	67954	926	2830	899028	884	28020	37736	31	978
HG00339	20	63023167	72653	867	2707	897740	745	26676	10146	17	933
HG00475	20	62988720	81600	771	2684	900512	883	28848	41296	24	809
HG00619	20	63023510	79945	788	2325	899240	884	28852	3382	5	849
HG01390	20	63022378	74896	841	2333	898380	880	28112	4450	5	863
NA12546	20	63025482	72536	868	2342	898216	885	29808	1424	7	913
NA19449	20	62992999	82394	764	2319	899244	882	29064	35244	23	870
NA19788	20	63021969	72525	868	2808	898196	881	28836	5340	10	888
NA20339	20	62992771	82052	767	2691	900176	882	28880	34888	21	881
NA20810	20	63019287	71043	887	2216	899312	881	28184	7654	9	745
HG00173	20	62989360	67954	926	2339	899540	885	27204	37736	24	884
HG00339	20	63023167	72653	867	2327	898736	884	28900	10146	14	829
HG00475	20	62988720	81600	771	1979	900196	880	27856	41296	34	515
HG00619	20	63023510	79945	788	2339	898852	888	28696	3382	6	832
HG01390	20	63022378	74896	841	2577	898120	879	28200	4450	5	830
NA12546	20	63025482	72536	868	2714	897448	881	28892	1424	5	955
NA19449	20	62992999	82394	764	2443	899624	761	27820	35244	25	990
NA19788	20	63021969	72525	868	2325	899064	891	29276	5340	11	874
NA20339	20	62992771	82052	767	2213	899428	759	27224	34888	21	774
[truncated: 301 more rows]
