# Supplementary material for: On-Demand Indexing for Referential Compression of DNA Sequences
Source: PLoS One. 2015 Jul 6;10(7):e0132460. doi: 10.1371/journal.pone.0132460 (PMC4493149; doi:10.1371/journal.pone.0132460)
Supplement: S4 Table — (ODS) [file pone.0132460.s005.ods]

## Sheet: Sheet1
chr	number of dbSNP entries	chr size (in bp)	Variation Ratio (chr. size/known variations)	JDNA compression ratio
1	12160208	247199719	20.32857653	962.8
2	13090979	242751149	18.54339152	903.5
3	10833361	199446827	18.41042932	873.7
4	10423867	191263063	18.34857093	773.3
5	9737017	180837866	18.57220399	919.9
6	9133176	170896993	18.71167193	851.5
7	8639105	158821424	18.38401362	877.9
8	8331792	146274826	17.55622632	873.2
9	6694064	140442298	20.98012478	1054.7
10	7256800	135374737	18.65488053	843.2
11	7475069	134452384	17.98677497	788.1
12	7284111	132289534	18.16138359	861.3
13	5279655	114127980	21.61656017	870.7
14	4943193	106360585	21.51657542	1011.3
15	4434779	100338915	22.62546003	1058.5
16	5135240	88822254	17.29661204	961.5
17	4454217	78654742	17.65848902	965.8
18	4136386	76117153	18.40184959	819.4
19	3637732	63806651	17.54022864	897.1
20	3506512	62435965	17.80571833	950.3
21	2099587	46944323	22.35883676	968
22	2169107	49528953	22.83379889	1234.2
X	4703216	154913754	32.9378353	11659
